# Supplementary material for: A poxvirus model reveals general correlates of antigen presentation and immunogenicity for viral CD8+ T cell epitopes
Source: Sci Adv. 2025 Dec 19;11(51):eaea8105. doi: 10.1126/sciadv.aea8105 (PMC12716421; doi:10.1126/sciadv.aea8105)
Supplement: Supplementary file 2 — Data S1 [file sciadv.aea8105_data_s1.zip]

Archive with 1 entries (1 files):
- aea8105_data_s1.xlsx
