# Supplementary material for: A poxvirus model reveals general correlates of antigen presentation and immunogenicity for viral CD8+ T cell epitopes
Source: Sci Adv. 2025 Dec 19;11(51):eaea8105. doi: 10.1126/sciadv.aea8105 (PMC12716421; doi:10.1126/sciadv.aea8105)
Supplement: Supplementary file 2 — Data S1 [file sciadv.aea8105_data_s1.zip › aea8105_data_s1.xlsx]

## Sheet: Master summary of all data
Allele	Sequence	COP protein name	Peptide start position	Peptide stop position	Concatenated name	Uniprot	VACVWR number	Peptide Length	IV Tested in N mice	IV Immunogenic in N mice	IV Average if Imm	IV SEM of +ve	Phase	measured affinity **	NetMHCpan4.1 #	BMDC_epitope sum	DC24_epitope sum	MC57G_epitope sum	PMF_epitope sum	epitope in vivo abundance (fmole)	epitope_t.half.max_BMDC	epitope_t.half.max_DC24	epitope_t.half.max_MC57G	epitope_t.half.max_PMF	protein_t.half.max_BMDC	protein_t.half.max_DC24	protein_t.half.max_MC57G	protein_t.half.max_PMF	t_diff_cat_BMDC	t_diff_cat_DC24	t_diff_cat_MC57G	t_diff_cat_PMF	IP Average if Imm (Croft et al, PNAS, 2019)
Kb	AIVNYANL	A11	198	205	A11 (198-205)	A11_VACCW	VACWR130	8	10	10	0.581	0.101015	L	0.767888	10.71	21.4474	25.3372	9.0562	0.05	NA	1.74593	5.45567	1.5	NA	5.07441	6.0231	5.0017	5.69275	epitope before	coincident	epitope before	unknown	0.460071
Db	YSQVNKRYI	B2	54	62	B2 (54-62)	B2_VACCW	VACWR184	9	10	10	1.231	0.0977704	E1.2	32	33.5	32.3561	4.06259	29.3558	0.05	0.053909	1.27746	1.23566	0.420783	NA	2.53647	2.17063	1.30601	4.91344	epitope before	coincident	coincident	unknown	1.16714
Kb	VNLAYSKL	A57	129	136	A57 (129-136)	A57_VACCW	VACWR182	8	10	0	NA	NA	E1.2	0.5	5.33	37.3485	24.9969	1.53003	0.648099	NA	2.3139	3.30868	4.00681	4.13323	NA	NA	NA	NA	unknown	unknown	unknown	unknown	N/A
Kb	TVYVFPNT	A18	424	431	A18 (424-431)	A18_VACCW	VACWR138	8	10	1	0.16875	NA	E1.2	1.54951	26.09	74.2283	49.071	30.0332	0.713306	NA	1.64952	3.12459	2.75258	5.5	3.56472	4.0494	2.39523	4.90267	epitope before	coincident	coincident	coincident	0.252929
Kb	TIFKYIGL	I5	50	57	I5 (50-57)	I5_VACCW	VACWR074	8	10	2	0.06875	2.77556e-17	I	1.46734	5.04	78.4557	279.57	186.064	94.3421	NA	4.39791	3.61238	2.00866	3.48167	NA	NA	NA	NA	unknown	unknown	unknown	unknown	0.03025
Db	FAIKNTDDV	E11	17	25	E11 (17-25)	E11_VACCW	VACWR067	9	10	8	0.558281	0.0939545	I	7.3	10.6	84.5416	57.4956	30.1278	2.39391	0.0635497	5.01704	5.33113	4.59275	6.54267	3.93285	3.89723	3.22276	5.47696	epitope after	epitope after	epitope after	epitope after	0.360063
Kb	VFIDIREL	B15	64	71	B15 (64-71)	B15_VACCW	VACWR196	8	10	2	0.120625	0.021875	E1.2	0.5	266.65	110.376	260.069	150.129	4.82433	0.212845	0.696372	1.04719	0.449584	0.25	7.5	5.94409	4.91292	5.76534	epitope before	epitope before	epitope before	epitope before	0.121458
Db	VVIKNSDYI	C2	221	229	C2 (221-229)	C2_VACCW	VACWR026	9	10	0	NA	NA	E1.1	0.90403	6	118.258	75.0127	10.2825	0.723077	NA	2.22477	4.10787	2.95206	5.5	1.60714	5.29825	1.87755	1.47329	coincident	epitope before	epitope after	epitope after	0.0475
Kb	LNFRFENV	C4	125	132	C4 (125-132)	C4_VACCW	VACWR024	8	10	10	1.488	0.106513	E1.2	0.84	7.33	118.959	244.562	112.539	1.65549	NA	1.36618	1.351	1.25958	5.5	0.32268	0.685469	0.477887	0.492044	epitope after	coincident	coincident	epitope after	0.909489
Kb	NTYLFNIL	A10	171	178	A10 (171-178)	P4A_VACCW	VACWR129	8	10	10	0.575	0.0682276	L	0.5	21.07	162.533	217.36	59.2922	0.05	NA	6.02232	4.12231	4.0024	NA	5.16868	5.24629	4.10492	5.62493	coincident	epitope before	coincident	unknown	0.496571
Kb	SQFSYKEL	F12	609	616	F12 (609-616)	F12_VACCW	VACWR051	8	10	2	0.07375	0.015	E1.2	2.13128	16.23	202.861	102.876	69.2229	14.7111	NA	0.871747	1.33977	1.21284	0.948411	1.04383	1.24031	1.15677	0.459783	coincident	coincident	coincident	coincident	N/A
Db	NSIINIAKL	A18	247	255	A18 (247-255)	A18_VACCW	VACWR138	9	10	0	NA	NA	E1.2	58.3363	26	250.942	66.4553	27.4963	0.05	NA	1.47085	2.22593	1.5	NA	3.56472	4.0494	2.39523	4.90267	epitope before	epitope before	coincident	unknown	0.0871458
Db	SGVTHIDPL	A3	434	442	A3 (434-442)	P4B_VACCW	VACWR122	9	10	1	0.05875	NA	I	7.32038	49.8	262.872	597.538	798.736	24.8978	0.045768	4.57108	5.03569	4.40683	2.97892	4.70108	5.28865	3.95198	5.93303	coincident	coincident	coincident	epitope before	N/A
Db	YSPSNHHIL	A3	191	199	A3 (191-199)	P4B_VACCW	VACWR122	9	10	5	0.22875	0.031082	I	12	12.97	334.5	359.231	516.596	66.0993	0.0741637	1.37586	4.79598	3.81759	1.45318	4.70108	5.28865	3.95198	5.93303	epitope before	coincident	coincident	epitope before	0.127833
Kb	YTLIYRQL	A6	264	271	A6 (264-271)	A6_VACCW	VACWR125	8	10	8	0.417031	0.0383977	I	6	22.41	338.063	364.266	50.2344	6.34315	0.179203	2.31566	3.78608	2.2995	3.92537	4.22939	4.25869	2.45319	5.10846	epitope before	coincident	coincident	epitope before	0.693714
Kb	SVYLHTNL	D13	340	347	D13 (340-347)	D13_VACCW	VACWR118	8	10	1	0.20875	NA	I	0.929231	3.72	382.734	384.045	407.715	27.2421	NA	1.85436	3.26529	2.27919	3.98643	5.61282	5.89842	4.92291	5.80915	epitope before	epitope before	epitope before	epitope before	0.32715
Db	VLFINSIHA	B8	9	17	B8 (9-17)	B8_VACCW	VACWR190	9	10	0	NA	NA	E1.1	107.575	2247.11	468.886	1051.54	174.941	13.0097	NA	0.434916	0.851128	0.25	0.25	1.62495	5.3871	1.47239	1.46294	epitope before	epitope before	epitope before	epitope before	0.162778
Kb	INVEYRFL	B1	92	99	B1 (92-99)	VPK1_VACCW	VACWR183	8	10	10	0.462	0.0665507	E1.2	2.4	8.37	518.788	402.111	89.7924	5.99398	0.581856	1.69422	1.76488	1.30089	0.309641	2.14454	1.7337	3.24468	1.85703	coincident	coincident	epitope before	epitope before	0.472562
Db	VGEINHDLL	A12	138	146	A12 (138-146)	A12_VACCW	VACWR131	9	10	5	0.46725	0.109547	I	11.1484	306.84	543.604	499.501	2019.6	34.7543	NA	3.81443	4.30717	3.04143	4.6423	3.95808	4.39459	3.18387	5.64686	coincident	coincident	coincident	epitope before	N/A
Db	YAPVSPIVI	A42	88	96	A42 (88-96)	PROF_VACCW	VACWR167	9	10	10	0.701	0.116518	I	1.4	93.72	587.138	1331.06	4112.36	79.8766	0.274384	2.21401	4.87741	4.51529	4.80131	4.1713	5.29392	3.89109	6.07212	epitope before	coincident	coincident	epitope before	0.528072
Kb	DLFPSFVRL	J4	108	116	J4 (108-116)	RP22_VACCW	VACWR096	9	10	10	1.836	0.146798	E1.2	2.1265	161.05	631.633	265.3	71.544	13.7897	0.845244	1.59283	2.15034	1.45004	3.07803	2.59025	4.1129	3.36248	4.28389	coincident	epitope before	epitope before	epitope before	1.69006
Db	TGINNVQSL	A6	300	308	A6 (300-308)	A6_VACCW	VACWR125	9	10	7	0.351429	0.0660985	I	34.2296	39.03	787.235	253.077	42.4487	2.61506	NA	2.04537	3.16019	1.5	4.81327	4.22939	4.25869	2.45319	5.10846	epitope before	epitope before	coincident	coincident	N/A
Kb	RISRFANL	A51	78	85	A51 (78-85)	A51_VACCW	VACWR177	8	10	9	0.927361	0.0732242	E1.1	2.1	15.17	817.114	456.964	87.8622	6.88684	NA	1.42322	1.43768	1.5	1.5	1.43369	1.62852	1.42704	1.36828	coincident	coincident	coincident	coincident	0.596313
Db	YGIENTDSI	F12	123	131	F12 (123-131)	F12_VACCW	VACWR051	9	9	1	0.11875	NA	E1.2	0.5	4.55	837.856	352.166	28.5855	49.5615	NA	2.33453	2.98737	4.73923	6.83666	1.04383	1.24031	1.15677	0.459783	epitope after	epitope after	epitope after	epitope after	0.073875
Kb	TIIEAYNL	A35	122	129	A35 (122-129)	A35_VACCW	VACWR158	8	10	7	0.371607	0.0416384	E1.1	3.11497	104.09	906.128	582.815	190.827	19.4147	NA	0.25	0.360409	0.25	0.25	NA	NA	NA	NA	unknown	unknown	unknown	unknown	0.255786
Db	QSPVNIFKL	A20	146	154	A20 (146-154)	A20_VACCW	VACWR141	9	10	2	0.08875	0.02	E1.2	3.61182	48.49	917.484	273.551	104.078	0.05	NA	1.14941	1.24509	0.385475	NA	2.06222	1.66582	1.83777	2.29243	coincident	coincident	epitope before	unknown	0.10875
Db	VGPSNSPTF	E3	140	148	E3 (140-148)	E3_VACCW	VACWR059	9	10	10	1.279	0.165696	E1.1	3.89807	104.91	990.471	568.116	81.6273	21.851	1.56996	0.968042	1.35102	1.07507	0.394174	2.24104	2.05371	1.43281	2.96154	epitope before	coincident	coincident	epitope before	0.838812
Kb	VSLDYINTM	A19	47	55	A19 (47-55)	A19_VACCW	VACWR139	9	10	7	0.206964	0.0218709	I	0.94	25.41	1086.79	734.366	466.931	42.3364	NA	6.74117	6.29811	6.10006	7.5	NA	NA	NA	NA	unknown	unknown	unknown	unknown	0.198674
Db	VTIINRDHF	E2	158	166	E2 (158-166)	E2_VACCW	VACWR058	9	10	1	0.08875	NA	E1.2	5.33148	52.68	1102.38	653.415	283.379	25.5978	0.378808	2.89647	3.94501	1.47933	2.32666	4.8	5.67579	3.54286	0.339539	epitope before	epitope before	epitope before	epitope after	0.0832083
Kb	KSYNYMLL	A3	270	277	A3 (270-277)	P4B_VACCW	VACWR122	8	10	10	1.518	0.0945757	I	2.7	3.42	1150.1	160.937	125.911	143.801	NA	1.5	4.01358	5.51328	1.5	4.70108	5.28865	3.95198	5.93303	epitope before	epitope before	epitope after	epitope before	1.17078
Kb	VIYIFTVRL	L2	53	61	L2 (53-61)	L2_VACCW	VACWR089	9	10	10	0.778	0.0821236	E1.1	0.85	4.5	1328.5	1256.74	195.206	0.05	0.827638	2.2603	3.45425	1.92294	NA	5.73235	3.8075	5.25609	0.25	epitope before	coincident	epitope before	unknown	0.605114
Kb	TNLEYKTL	E4	96	103	E4 (96-103)	RP30_VACCW	VACWR060	8	10	10	0.835	0.0674702	E1.1	2.95078	36.08	1366.81	4593.32	150.054	0.05	0.640354	1.14488	7.38516	1.3594	NA	1.72302	2.0547	1.85355	4.60774	coincident	epitope after	coincident	unknown	0.104917
Kb	TIQRFSSL	A47	42	49	A47 (42-49)	A47_VACCW	VACWR173	8	10	10	0.468	0.0465457	E1.2	1.06	19.02	1502.65	1250.92	411.296	83.5238	0.618228	1.16658	1.29356	1.33694	1.55972	0.735589	0.32926	0.270666	0.25	coincident	coincident	epitope after	epitope after	0.0855625
Kb	TSYKFESV	B8	20	27	B8 (20-27)	B8_VACCW	VACWR190	8	8	8	6.69078	0.409271	E1.1	1.1	7.75	1574.06	1179.49	69.8245	17.3291	3.96867	2.01473	3.79537	1.58146	1.94293	1.62495	5.3871	1.47239	1.46294	coincident	epitope before	coincident	coincident	5.28
Db	YAHINALEYI	A47	171	180	A47 (171-180)	A47_VACCW	VACWR173	10	10	10	1.852	0.197836	E1.2	0.5	5.44	1588.93	898.211	242.771	0.05	1.42293	1.70613	1.95382	3.26216	NA	0.735589	0.32926	0.270666	0.25	coincident	epitope after	epitope after	unknown	1.4199
Db	NSNINIIHI	H1	67	75	H1 (67-75)	DUSP_VACCW	VACWR099	9	10	0	NA	NA	I	17.1407	74.28	1672.43	4511.76	5358.44	923.664	NA	2.6182	4.78611	2.87761	3.11337	6.87065	5.76695	5.05469	6.00971	epitope before	coincident	epitope before	epitope before	0.0775
Kb	ITYRFYLI	A8	189	196	A8 (189-196)	VTF3S_VACCW	VACWR127	8	10	10	3.479	0.276833	E1.1	6.2	3.61	2038.35	1004.32	138.165	10.1566	2.18849	1.31965	1.35664	1.3591	6.9551	1.79124	1.37129	1.39081	3.50302	coincident	coincident	coincident	epitope after	1.30549
Kb	SIYGFGVTF	J6	570	578	J6 (570-578)	RP147_VACCW	VACWR098	9	10	10	4.652	0.289026	E1.2	0.5	25.32	2057.58	2678.04	1579.33	96.8203	NA	1.08951	1.3808	1.22453	1.41033	0.473192	3.58782	2.3967	4.24831	coincident	epitope before	epitope before	epitope before	1.58381
Db	GSPTNLEFI	L1	141	149	L1 (141-149)	L1_VACCW	VACWR088	9	10	5	0.20675	0.0311864	L	0.5	12.53	2307.45	2322.02	1629.15	121.425	NA	5.5207	5.39085	5.00788	5.92133	7.5	6.97956	6.14964	4.88196	epitope before	epitope before	epitope before	epitope after	0.216067
Kb	STLNFNNL	E7	130	137	E7 (130-137)	E7_VACCW	VACWR063	8	10	10	1.177	0.139356	I	12	6.45	3578.56	5220.49	6045.16	547.724	NA	1.59457	3.4558	1.65632	3.66793	4.42596	3.61928	2.35923	4.7106	epitope before	coincident	coincident	epitope before	0.426312
Db	STILNSIDI	A23	360	368	A23 (360-368)	VITF3_VACCW	VACWR143	9	10	1	0.13875	NA	E1.2	0.5	29.91	4038.58	1239.95	830.396	122.058	2.15961	0.833825	1.47067	2.21347	1.82893	2.08577	1.78377	1.45044	3.54514	epitope before	coincident	coincident	epitope before	0.03025
Kb	AAFEFINSL	A47	138	146	A47 (138-146)	A47_VACCW	VACWR173	9	10	10	1.491	0.13914	E1.2	0.61	8.72	4113.77	8942.19	9376.9	1850.66	1.85096	0.990255	1.38465	1.22673	2.70384	0.735589	0.32926	0.270666	0.25	coincident	epitope after	coincident	epitope after	1.34049
Db/Kb	FQVVNPHLL	I4	633	641	I4 (633-641)	RIR1_VACCW	VACWR073	9	10	4	0.136875	0.0104146	E1.2	0.93 / 117	41.22 / 6404.98	5102.39	2942.4	1581.64	228.327	1.90273	1.72649	3.36169	3.86028	2.34186	2.08916	1.79825	1.59422	4.77628	coincident	epitope after	epitope after	epitope before	0.0559167
Db	YSLPNAGDVI	K3	6	15	K3 (6-15)	K3_VACCW	VACWR034	10	10	10	2.466	0.425805	E1.1	8.4	13.45	7377.51	2798.51	1759.69	59.8801	15.7371	1.48892	1.81183	2.26576	2.11216	3.62999	3.7809	1.5	0.474615	epitope before	epitope before	coincident	epitope after	1.11107
Kb	SIFRFLNI	J3	289	296	J3 (289-296)	MCE_VACCW	VACWR095	8	10	10	0.77	0.0791693	E1.2	1.2	3.15	24711.7	4733.87	1598.84	142.877	11.8341	5.36736	3.6066	2.61256	4.91511	3.63964	3.9443	2.95794	3.796	epitope after	coincident	coincident	epitope after	0.882293
														** Croft et al., 2019, PNAS	# Reynisson et al, 2020, NAR

## Sheet: VACV AQUAs
Shorthand Peptide Name	Epitope Name	Peptide Sequence	Ion.Isotype	Ion	Q1.mz	Q3.mz	DP	CE	Dwell Time	Quantified By Mass Spec
NC1	H1(67-75)	NSNINIIHI	y2.heavy	y2	522.799	269.161	100	34	5	Yes
NC1	H1(67-75)	NSNINIIHI	y2.light	y2	519.291	269.161	100	34	5	Yes
NC1	H1(67-75)	NSNINIIHI	y3.heavy	y3	522.799	382.245	100	34	5	Yes
NC1	H1(67-75)	NSNINIIHI	y3.light	y3	519.291	382.245	100	34	5	Yes
NC1	H1(67-75)	NSNINIIHI	y5.heavy	y5	522.799	616.389	100	25	5	Yes
NC1	H1(67-75)	NSNINIIHI	y5.light	y5	519.291	609.372	100	25	5	Yes
NC1	H1(67-75)	NSNINIIHI	y6.heavy	y6	522.799	729.473	100	25	5	Yes
NC1	H1(67-75)	NSNINIIHI	y6.light	y6	519.291	722.456	100	25	5	Yes
NC10	A47(171-180)	YAHINALEYI	b3.heavy	b3	607.32	372.167	100	45	5	Yes
NC10	A47(171-180)	YAHINALEYI	b3.light	b3	603.811	372.167	100	45	5	Yes
NC10	A47(171-180)	YAHINALEYI	b6.heavy	b6	607.32	670.331	100	38	5	Yes
NC10	A47(171-180)	YAHINALEYI	b6.light	b6	603.811	670.331	100	38	5	Yes
NC10	A47(171-180)	YAHINALEYI	b8.heavy	b8	607.32	919.475	100	26	5	Yes
NC10	A47(171-180)	YAHINALEYI	b8.light	b8	603.811	912.457	100	26	5	Yes
NC11	J3(289-296)	SIFRFLNI	a6.heavy	a6	508.804	743.468	100	35	5	Yes
NC11	J3(289-296)	SIFRFLNI	a6.light	a6	505.295	736.451	100	35	5	Yes
NC11	J3(289-296)	SIFRFLNI	b6.heavy	b6	508.804	771.463	100	22	5	Yes
NC11	J3(289-296)	SIFRFLNI	b6.light	b6	505.295	764.445	100	22	5	Yes
NC11	J3(289-296)	SIFRFLNI	b7.heavy	b7	508.804	885.505	100	26	5	Yes
NC11	J3(289-296)	SIFRFLNI	b7.light	b7	505.295	878.488	100	26	5	Yes
NC11	J3(289-296)	SIFRFLNI	y6.heavy	y6	508.804	816.484	100	22	5	Yes
NC11	J3(289-296)	SIFRFLNI	y6.light	y6	505.295	809.467	100	22	5	Yes
NC13	N2(60-68)	FLMMNKDEL	y5.heavy	y5	574.284	618.309	100	33	5	No. Poor signal and highly prone to oxidation.
NC13	N2(60-68)	FLMMNKDEL	y5.light	y5	570.775	618.309	100	33	5	No. Poor signal and highly prone to oxidation.
NC13	N2(60-68)	FLMMNKDEL	y6.heavy	y6	574.284	749.35	100	31	5	No. Poor signal and highly prone to oxidation.
NC13	N2(60-68)	FLMMNKDEL	y6.light	y6	570.775	749.35	100	31	5	No. Poor signal and highly prone to oxidation.
NC13	N2(60-68)	FLMMNKDEL	y7.heavy	y7	574.284	880.39	100	28	5	No. Poor signal and highly prone to oxidation.
NC13	N2(60-68)	FLMMNKDEL	y7.light	y7	570.775	880.39	100	28	5	No. Poor signal and highly prone to oxidation.
NC13	N2(60-68)	FLMMNKDEL	y8.heavy	y8	574.284	1000.49	100	26	5	No. Poor signal and highly prone to oxidation.
NC13	N2(60-68)	FLMMNKDEL	y8.light	y8	570.775	993.474	100	26	5	No. Poor signal and highly prone to oxidation.
NC14	E7(130-137)	STLNFNNL	b4.heavy	b4	465.244	423.231	100	18.5	5	Yes
NC14	E7(130-137)	STLNFNNL	b4.light	b4	461.735	416.214	100	18.5	5	Yes
NC14	E7(130-137)	STLNFNNL	b5.heavy	b5	465.244	570.3	100	16.5	5	Yes
NC14	E7(130-137)	STLNFNNL	b5.light	b5	461.735	563.282	100	16.5	5	Yes
NC14	E7(130-137)	STLNFNNL	b7.heavy	b7	465.244	798.385	100	16.5	5	Yes
NC14	E7(130-137)	STLNFNNL	b7.light	b7	461.735	791.368	100	16.5	5	Yes
NC14	E7(130-137)	STLNFNNL	y2.heavy	y2	465.244	246.145	100	16.5	5	Yes
NC14	E7(130-137)	STLNFNNL	y2.light	y2	461.735	246.145	100	16.5	5	Yes
NC15	A6(264-271)	YTLIYRQL	y4.heavy	y4	538.814	579.325	100	25.7	5	Yes
NC15	A6(264-271)	YTLIYRQL	y4.light	y4	535.306	579.325	100	25.7	5	Yes
NC15	A6(264-271)	YTLIYRQL	y5.heavy	y5	538.814	692.409	100	25.7	5	Yes
NC15	A6(264-271)	YTLIYRQL	y5.light	y5	535.306	692.409	100	25.7	5	Yes
NC15	A6(264-271)	YTLIYRQL	y6.heavy	y6	538.814	812.51	100	28.7	5	Yes
NC15	A6(264-271)	YTLIYRQL	y6.light	y6	535.306	805.493	100	28.7	5	Yes
NC15	A6(264-271)	YTLIYRQL	y7.heavy	y7	538.814	913.558	100	28.7	5	Yes
NC15	A6(264-271)	YTLIYRQL	y7.light	y7	535.306	906.541	100	28.7	5	Yes
NC16	A10(171-178)	NTYLFNIL	b3.heavy	b3	502.78	379.161	100	33	5	Yes
NC16	A10(171-178)	NTYLFNIL	b3.light	b3	499.271	379.161	100	33	5	Yes
NC16	A10(171-178)	NTYLFNIL	b4.heavy	b4	502.78	499.262	100	24	5	Yes
NC16	A10(171-178)	NTYLFNIL	b4.light	b4	499.271	492.245	100	24	5	Yes
NC16	A10(171-178)	NTYLFNIL	b6.heavy	b6	502.78	760.374	100	18	5	Yes
NC16	A10(171-178)	NTYLFNIL	b6.light	b6	499.271	753.357	100	18	5	Yes
NC16	A10(171-178)	NTYLFNIL	b7.heavy	b7	502.78	873.458	100	18	5	Yes
NC16	A10(171-178)	NTYLFNIL	b7.light	b7	499.271	866.441	100	18	5	Yes
NC17	F12(609-616)	SQFSYKEL	y3.heavy	y3	504.759	396.257	100	30	5	Yes
NC17	F12(609-616)	SQFSYKEL	y3.light	y3	501.251	389.24	100	30	5	Yes
NC17	F12(609-616)	SQFSYKEL	y4.heavy	y4	504.759	559.32	100	27	5	Yes
NC17	F12(609-616)	SQFSYKEL	y4.light	y4	501.251	552.303	100	27	5	Yes
NC17	F12(609-616)	SQFSYKEL	y5.heavy	y5	504.759	646.352	100	24	5	Yes
NC17	F12(609-616)	SQFSYKEL	y5.light	y5	501.251	639.335	100	24	5	Yes
NC17	F12(609-616)	SQFSYKEL	y6.heavy	y6	504.759	793.42	100	21	5	Yes
NC17	F12(609-616)	SQFSYKEL	y6.light	y6	501.251	786.403	100	21	5	Yes
NC19	I5(50-57)	TIFKYIGL	a2.heavy	a2	481.295	187.144	100	26.2	5	Yes
NC19	I5(50-57)	TIFKYIGL	a2.light	a2	477.787	187.144	100	26.2	5	Yes
NC19	I5(50-57)	TIFKYIGL	b6.heavy	b6	481.295	773.467	100	20.2	5	Yes
NC19	I5(50-57)	TIFKYIGL	b6.light	b6	477.787	766.45	100	20.2	5	Yes
NC19	I5(50-57)	TIFKYIGL	y5.heavy	y5	481.295	600.383	100	26.2	5	Yes
NC19	I5(50-57)	TIFKYIGL	y5.light	y5	477.787	593.366	100	26.2	5	Yes
NC19	I5(50-57)	TIFKYIGL	y6.heavy	y6	481.295	747.451	100	20.2	5	Yes
NC19	I5(50-57)	TIFKYIGL	y6.light	y6	477.787	740.434	100	20.2	5	Yes
NC2	F12(123-131)	YGIENTDSI	b4.heavy	b4	509.744	470.236	100	20.5	5	Yes
NC2	F12(123-131)	YGIENTDSI	b4.light	b4	506.235	463.219	100	20.5	5	Yes
NC2	F12(123-131)	YGIENTDSI	b6.heavy	b6	509.744	685.326	100	20.5	5	Yes
NC2	F12(123-131)	YGIENTDSI	b6.light	b6	506.235	678.309	100	20.5	5	Yes
NC2	F12(123-131)	YGIENTDSI	b7.heavy	b7	509.744	800.353	100	20.5	5	Yes
NC2	F12(123-131)	YGIENTDSI	b7.light	b7	506.235	793.336	100	20.5	5	Yes
NC2	F12(123-131)	YGIENTDSI	y2.heavy	y2	509.744	219.134	100	23.5	5	Yes
NC2	F12(123-131)	YGIENTDSI	y2.light	y2	506.235	219.134	100	23.5	5	Yes
NC20	A35(122-129)	TIIEAYNL	a2.heavy	a2	472.264	187.144	100	31.8	5	Yes
NC20	A35(122-129)	TIIEAYNL	a2.light	a2	468.755	187.144	100	31.8	5	Yes
NC20	A35(122-129)	TIIEAYNL	b5.heavy	b5	472.264	535.32	100	19.8	5	Yes
NC20	A35(122-129)	TIIEAYNL	b5.light	b5	468.755	528.303	100	19.8	5	Yes
NC20	A35(122-129)	TIIEAYNL	b6.heavy	b6	472.264	698.383	100	15	5	Yes
NC20	A35(122-129)	TIIEAYNL	b6.light	b6	468.755	691.366	100	15	5	Yes
NC20	A35(122-129)	TIIEAYNL	IEA.heavy	IEA	472.264	321.188	100	28.8	5	No (fragment wasn't imported into Skyline for analysis)
NC20	A35(122-129)	TIIEAYNL	IEA.light	IEA	468.755	314.171	100	28.8	5	No (fragment wasn't imported into Skyline for analysis)
NC21	A47(42-49)	TIQRFSSL	b6.heavy	b6	479.775	740.416	100	20.1	5	Yes
NC21	A47(42-49)	TIQRFSSL	b6.light	b6	476.267	737.394	100	20.1	5	Yes
NC21	A47(42-49)	TIQRFSSL	b7.heavy	b7	479.775	827.448	100	20.1	5	Yes
NC21	A47(42-49)	TIQRFSSL	b7.light	b7	476.267	820.431	100	20.1	5	Yes
NC21	A47(42-49)	TIQRFSSL	y5.heavy	y5	479.775	609.336	100	23.1	5	Yes
NC21	A47(42-49)	TIQRFSSL	y5.light	y5	476.267	609.336	100	23.1	5	Yes
NC21	A47(42-49)	TIQRFSSL	y6.heavy	y6	479.775	737.394	100	23.1	5	Yes
NC21	A47(42-49)	TIQRFSSL	y6.light	y6	476.267	733.399	100	23.1	5	Yes
NC22	E4(96-103)	TNLEYKTL	y4.heavy	y4	494.775	524.308	100	23.8	5	Yes
NC22	E4(96-103)	TNLEYKTL	y4.light	y4	491.266	524.308	100	23.8	5	Yes
NC22	E4(96-103)	TNLEYKTL	y5.heavy	y5	494.775	653.351	100	23.8	5	Yes
NC22	E4(96-103)	TNLEYKTL	y5.light	y5	491.266	653.351	100	23.8	5	Yes
NC22	E4(96-103)	TNLEYKTL	y6.heavy	y6	494.775	773.452	100	23.8	5	Yes
NC22	E4(96-103)	TNLEYKTL	y6.light	y6	491.266	766.435	100	23.8	5	Yes
NC22	E4(96-103)	TNLEYKTL	y7.heavy	y7	494.775	887.495	100	23.8	5	Yes
NC22	E4(96-103)	TNLEYKTL	y7.light	y7	491.266	880.477	100	23.8	5	Yes
NC23	A51(78-85)	RISRFANL	b7+H2O+2.heavy	b7+H2O	492.297	435.754	100	30	5	Yes (manually, as wasn't possible in Skyline)
NC23	A51(78-85)	RISRFANL	b7+H2O+2.light	b7+H2O	488.788	432.246	100	30	5	Yes (manually, as wasn't possible in Skyline)
NC23	A51(78-85)	RISRFANL	b5-NH3.heavy	b5-NH3	492.297	650.385	100	33	5	Yes (manually, as wasn't possible in Skyline)
NC23	A51(78-85)	RISRFANL	b5-NH3.light	b5-NH3	488.788	643.367	100	33	5	Yes (manually, as wasn't possible in Skyline)
NC23	A51(78-85)	RISRFANL	y2.heavy	y2	492.297	246.145	100	33	5	Yes (manually, given the issues with the above)
NC23	A51(78-85)	RISRFANL	y2.light	y2	488.788	246.145	100	33	5	Yes (manually, given the issues with the above)
NC24	A3(191-199)	YSPSNHHIL	a2.heavy	a2	358.853	223.108	100	17.8	5	Yes
NC24	A3(191-199)	YSPSNHHIL	a2.light	a2	356.514	223.108	100	17.8	5	Yes
NC24	A3(191-199)	YSPSNHHIL	y7+2.heavy	y7	358.853	412.728	100	17.8	5	Yes
NC24	A3(191-199)	YSPSNHHIL	y7+2.light	y7	356.514	409.219	100	17.8	5	Yes
NC24	A3(191-199)	YSPSNHHIL	y8+2.heavy	y8	358.853	456.244	100	17.8	5	Yes
NC24	A3(191-199)	YSPSNHHIL	y8+2.light	y8	356.514	452.735	100	17.8	5	Yes
NC25	D12.5(11-19)	FIHLQLYSL	b3.heavy	b3	570.83	398.219	100	40	5	No, because light peptide never detected
NC25	D12.5(11-19)	FIHLQLYSL	b3.light	b3	567.321	398.219	100	40	5	No, because light peptide never detected
NC25	D12.5(11-19)	FIHLQLYSL	b6.heavy	b6	570.83	759.463	100	30.1	5	No, because light peptide never detected
NC25	D12.5(11-19)	FIHLQLYSL	b6.light	b6	567.321	752.445	100	30.1	5	No, because light peptide never detected
NC25	D12.5(11-19)	FIHLQLYSL	b7.heavy	b7	570.83	922.526	100	20	5	No, because light peptide never detected
NC25	D12.5(11-19)	FIHLQLYSL	b7.light	b7	567.321	915.509	100	20	5	No, because light peptide never detected
NC25	D12.5(11-19)	FIHLQLYSL	y2.heavy	y2	570.83	219.134	100	24.1	5	No, because light peptide never detected
NC25	D12.5(11-19)	FIHLQLYSL	y2.light	y2	567.321	219.134	100	24.1	5	No, because light peptide never detected
NC26	L1(141-149)	GSPTNLEFI	b6.heavy	b6	492.759	577.305	100	16	5	Yes
NC26	L1(141-149)	GSPTNLEFI	b6.light	b6	489.251	570.288	100	16	5	Yes
NC26	L1(141-149)	GSPTNLEFI	b7.heavy	b7	492.759	706.348	100	16	5	Yes
NC26	L1(141-149)	GSPTNLEFI	b7.light	b7	489.251	699.331	100	16	5	Yes
NC26	L1(141-149)	GSPTNLEFI	PTNLE.heavy	PTNLE	492.759	562.294	100	26.7	5	No (fragment wasn't imported into Skyline for analysis)
NC26	L1(141-149)	GSPTNLEFI	PTNLE.light	PTNLE	489.251	555.277	100	26.7	5	No (fragment wasn't imported into Skyline for analysis)
NC26	L1(141-149)	GSPTNLEFI	y2.heavy	y2	492.759	279.17	100	20.7	5	Yes
NC26	L1(141-149)	GSPTNLEFI	y2.light	y2	489.251	279.17	100	20.7	5	Yes
NC28	A18(247-255)	NSIINIAKL	b3.heavy	b3	496.814	315.166	100	23.9	5	Yes
NC28	A18(247-255)	NSIINIAKL	b3.light	b3	493.306	315.166	100	23.9	5	Yes
NC28	A18(247-255)	NSIINIAKL	y5.heavy	y5	496.814	565.378	100	26.9	5	Yes
NC28	A18(247-255)	NSIINIAKL	y5.light	y5	493.306	558.361	100	26.9	5	Yes
NC28	A18(247-255)	NSIINIAKL	y6.heavy	y6	496.814	678.462	100	23.9	5	Yes
NC28	A18(247-255)	NSIINIAKL	y6.light	y6	493.306	671.445	100	23.9	5	Yes
NC28	A18(247-255)	NSIINIAKL	y7.heavy	y7	496.814	791.546	100	20.9	5	Yes
NC28	A18(247-255)	NSIINIAKL	y7.light	y7	493.306	784.529	100	20.9	5	Yes
NC29	A23(360-368)	STILNSIDI	b5.heavy	b5	491.78	536.315	100	15	5	Yes
NC29	A23(360-368)	STILNSIDI	b5.light	b5	488.272	529.298	100	15	5	Yes
NC29	A23(360-368)	STILNSIDI	b6.heavy	b6	491.78	623.347	100	20.6	5	Yes
NC29	A23(360-368)	STILNSIDI	b6.light	b6	488.272	616.33	100	20.6	5	Yes
NC29	A23(360-368)	STILNSIDI	b8.heavy	b8	491.78	851.458	100	15	5	Yes
NC29	A23(360-368)	STILNSIDI	b8.light	b8	488.272	844.441	100	15	5	Yes
NC29	A23(360-368)	STILNSIDI	y2.heavy	y2	491.78	247.129	100	20.6	5	Yes
NC29	A23(360-368)	STILNSIDI	y2.light	y2	488.272	247.129	100	20.6	5	Yes
NC33	A47(93-101)	TMMINPFMI	b5.heavy	b5	552.27	591.263	100	31	5	No. Poor signal and highly prone to oxidation.
NC33	A47(93-101)	TMMINPFMI	b5.light	b5	549.263	591.263	100	31	5	No. Poor signal and highly prone to oxidation.
NC33	A47(93-101)	TMMINPFMI	b6.heavy	b6	552.27	694.33	100	28	5	No. Poor signal and highly prone to oxidation.
NC33	A47(93-101)	TMMINPFMI	b6.light	b6	549.263	688.316	100	28	5	No. Poor signal and highly prone to oxidation.
NC33	A47(93-101)	TMMINPFMI	b7.heavy	b7	552.27	841.398	100	18	5	No. Poor signal and highly prone to oxidation.
NC33	A47(93-101)	TMMINPFMI	b7.light	b7	549.263	835.384	100	18	5	No. Poor signal and highly prone to oxidation.
NC33	A47(93-101)	TMMINPFMI	b8.heavy	b8	552.27	972.438	100	18	5	No. Poor signal and highly prone to oxidation.
NC33	A47(93-101)	TMMINPFMI	b8.light	b8	549.263	966.425	100	18	5	No. Poor signal and highly prone to oxidation.
NC34	B8(20-27)	TSYKFESV	b6.heavy	b6	483.744	756.356	100	22	5	Yes
NC34	B8(20-27)	TSYKFESV	b6.light	b6	480.737	756.356	100	22	5	Yes
NC34	B8(20-27)	TSYKFESV	b7.heavy	b7	483.744	843.388	100	22	5	Yes
NC34	B8(20-27)	TSYKFESV	b7.light	b7	480.737	843.388	100	22	5	Yes
NC34	B8(20-27)	TSYKFESV	y5.heavy	y5	483.744	615.338	100	28	5	Yes
NC34	B8(20-27)	TSYKFESV	y5.light	y5	480.737	609.324	100	28	5	Yes
NC34	B8(20-27)	TSYKFESV	y6.heavy	y6	483.744	778.401	100	23	5	Yes
NC34	B8(20-27)	TSYKFESV	y6.light	y6	480.737	772.388	100	23	5	Yes
NC35	A8(70-77)	IHYLFRCV	b2.heavy	b2	353.196	258.167	100	24.7	5	No. Rarely ever detected, most likely due to reactivity of Cys
NC35	A8(70-77)	IHYLFRCV	b2.light	b2	350.857	251.15	100	24.7	5	No. Rarely ever detected, most likely due to reactivity of Cys
NC35	A8(70-77)	IHYLFRCV	y5.heavy	y5	353.196	637.349	100	21.7	5	No. Rarely ever detected, most likely due to reactivity of Cys
NC35	A8(70-77)	IHYLFRCV	y5.light	y5	350.857	637.349	100	21.7	5	No. Rarely ever detected, most likely due to reactivity of Cys
NC35	A8(70-77)	IHYLFRCV	y7+2.heavy	y7	353.196	469.239	100	18.7	5	No. Rarely ever detected, most likely due to reactivity of Cys
NC35	A8(70-77)	IHYLFRCV	y7+2.light	y7	350.857	469.239	100	18.7	5	No. Rarely ever detected, most likely due to reactivity of Cys
NC36	K3(6-15)	YSLPNAGDVI	b6.heavy	b6	527.776	646.32	100	18	5	Yes
NC36	K3(6-15)	YSLPNAGDVI	b6.light	b6	524.769	646.32	100	18	5	Yes
NC36	K3(6-15)	YSLPNAGDVI	b8.heavy	b8	527.776	818.368	100	22	5	Yes
NC36	K3(6-15)	YSLPNAGDVI	b8.light	b8	524.769	818.368	100	22	5	Yes
NC36	K3(6-15)	YSLPNAGDVI	b9.heavy	b9	527.776	923.45	100	18	5	Yes
NC36	K3(6-15)	YSLPNAGDVI	b9.light	b9	524.769	917.436	100	18	5	Yes
NC36	K3(6-15)	YSLPNAGDVI	y7.heavy	y7	527.776	691.365	100	18	5	Yes
NC36	K3(6-15)	YSLPNAGDVI	y7.light	y7	524.769	685.352	100	18	5	Yes
NC37	B2(54-62)	YSQVNKRYI	y5.heavy	y5	392.885	693.404	100	25	5	Yes
NC37	B2(54-62)	YSQVNKRYI	y5.light	y5	390.88	693.404	100	25	5	Yes
NC37	B2(54-62)	YSQVNKRYI	y6.heavy	y6	392.885	798.487	100	26	5	Yes
NC37	B2(54-62)	YSQVNKRYI	y6.light	y6	390.88	792.473	100	26	5	Yes
NC37	B2(54-62)	YSQVNKRYI	y7+2.heavy	y7	392.885	463.776	100	19	5	Yes
NC37	B2(54-62)	YSQVNKRYI	y7+2.light	y7	390.88	460.769	100	19	5	Yes
NC37	B2(54-62)	YSQVNKRYI	y8+2.heavy	y8	392.885	507.292	100	20	5	Yes
NC37	B2(54-62)	YSQVNKRYI	y8+2.light	y8	390.88	504.285	100	20	5	Yes
NC38	L2(53-61)	VIYIFTVRL	y4.heavy	y4	565.354	494.333	100	29	5	Yes
NC38	L2(53-61)	VIYIFTVRL	y4.light	y4	562.347	488.319	100	29	5	Yes
NC38	L2(53-61)	VIYIFTVRL	y5.heavy	y5	565.354	641.401	100	36	5	Yes
NC38	L2(53-61)	VIYIFTVRL	y5.light	y5	562.347	635.388	100	36	5	Yes
NC38	L2(53-61)	VIYIFTVRL	y6.heavy	y6	565.354	754.485	100	33	5	Yes
NC38	L2(53-61)	VIYIFTVRL	y6.light	y6	562.347	748.472	100	33	5	Yes
NC38	L2(53-61)	VIYIFTVRL	y7.heavy	y7	565.354	917.549	100	33	5	Yes
NC38	L2(53-61)	VIYIFTVRL	y7.light	y7	562.347	911.535	100	33	5	Yes
NC39	C4(125-132)	LNFRFENV	b6.heavy	b6	523.281	814.432	100	24	5	Yes
NC39	C4(125-132)	LNFRFENV	b6.light	b6	519.772	807.415	100	24	5	Yes
NC39	C4(125-132)	LNFRFENV	b7.heavy	b7	523.281	928.475	100	25	5	Yes
NC39	C4(125-132)	LNFRFENV	b7.light	b7	519.772	921.458	100	25	5	Yes
NC39	C4(125-132)	LNFRFENV	y6.heavy	y6	523.281	811.41	100	22	5	Yes
NC39	C4(125-132)	LNFRFENV	y6.light	y6	519.772	811.41	100	22	5	Yes
NC39	C4(125-132)	LNFRFENV	y7.heavy	y7	523.281	925.453	100	31	5	Yes
NC39	C4(125-132)	LNFRFENV	y7.light	y7	519.772	925.453	100	31	5	Yes
NC40	A42(88-96)	YAPVSPIVI	b6.heavy	b6	482.791	621.328	100	26	5	Yes
NC40	A42(88-96)	YAPVSPIVI	b6.light	b6	479.784	615.314	100	26	5	Yes
NC40	A42(88-96)	YAPVSPIVI	b7.heavy	b7	482.791	734.412	100	21	5	Yes
NC40	A42(88-96)	YAPVSPIVI	b7.light	b7	479.784	728.398	100	21	5	Yes
NC40	A42(88-96)	YAPVSPIVI	b8.heavy	b8	482.791	833.48	100	16	5	Yes
NC40	A42(88-96)	YAPVSPIVI	b8.light	b8	479.784	827.466	100	16	5	Yes
NC40	A42(88-96)	YAPVSPIVI	y7.heavy	y7	482.791	730.474	100	18	5	Yes
NC40	A42(88-96)	YAPVSPIVI	y7.light	y7	479.784	724.46	100	18	5	Yes
NC41	A19(47-55)	VSLDYINTM	b5.heavy	b5	531.264	584.296	100	16	5	Yes
NC41	A19(47-55)	VSLDYINTM	b5.light	b5	528.258	578.282	100	16	5	Yes
NC41	A19(47-55)	VSLDYINTM	b6.heavy	b6	531.264	697.38	100	16	5	Yes
NC41	A19(47-55)	VSLDYINTM	b6.light	b6	528.258	691.366	100	16	5	Yes
NC41	A19(47-55)	VSLDYINTM	b7.heavy	b7	531.264	811.423	100	18	5	Yes
NC41	A19(47-55)	VSLDYINTM	b7.light	b7	528.258	805.409	100	18	5	Yes
NC41	A19(47-55)	VSLDYINTM	b8.heavy	b8	531.264	912.471	100	18	5	Yes
NC41	A19(47-55)	VSLDYINTM	b8.light	b8	528.258	906.457	100	18	5	Yes
NC42	A11(198-205)	AIVNYANL	b4.heavy	b4	883.492	404.254	100	50	5	Yes
NC42	A11(198-205)	AIVNYANL	b4.light	b4	877.478	398.24	100	50	5	Yes
NC42	A11(198-205)	AIVNYANL	b5.heavy	b5	883.492	567.317	100	40	5	Yes
NC42	A11(198-205)	AIVNYANL	b5.light	b5	877.478	561.303	100	40	5	Yes
NC42	A11(198-205)	AIVNYANL	b6.heavy	b6	883.492	638.354	100	40	5	Yes
NC42	A11(198-205)	AIVNYANL	b6.light	b6	877.478	632.34	100	40	5	Yes
NC42	A11(198-205)	AIVNYANL	b7.heavy	b7	883.492	752.397	100	40	5	Yes
NC42	A11(198-205)	AIVNYANL	b7.light	b7	877.478	746.383	100	40	5	Yes
NC43	D13(340-347)	SVYLHTNL	y4.heavy	y4	476.76	484.251	100	29	5	Yes
NC43	D13(340-347)	SVYLHTNL	y4.light	y4	473.753	484.251	100	29	5	Yes
NC43	D13(340-347)	SVYLHTNL	y5.heavy	y5	476.76	597.336	100	23	5	Yes
NC43	D13(340-347)	SVYLHTNL	y5.light	y5	473.753	597.336	100	23	5	Yes
NC43	D13(340-347)	SVYLHTNL	y6.heavy	y6	476.76	760.399	100	23	5	Yes
NC43	D13(340-347)	SVYLHTNL	y6.light	y6	473.753	760.399	100	23	5	Yes
NC43	D13(340-347)	SVYLHTNL	YLHTN.heavy	YLHTN	476.76	629.304	100	26	5	No (fragment wasn't imported into Skyline for analysis)
NC43	D13(340-347)	SVYLHTNL	YLHTN.light	YLHTN	473.753	629.304	100	26	5	No (fragment wasn't imported into Skyline for analysis)
NC44	J4(108-116)	DLFPSFVRL	a2.heavy	a2	550.313	201.123	100	38.2	5	Yes
NC44	J4(108-116)	DLFPSFVRL	a2.light	a2	547.306	201.123	100	38.2	5	Yes
NC44	J4(108-116)	DLFPSFVRL	y5.heavy	y5	550.313	627.386	100	35.2	5	Yes
NC44	J4(108-116)	DLFPSFVRL	y5.light	y5	547.306	621.372	100	35.2	5	Yes
NC44	J4(108-116)	DLFPSFVRL	y6.heavy	y6	550.313	724.438	100	23.2	5	Yes
NC44	J4(108-116)	DLFPSFVRL	y6.light	y6	547.306	718.425	100	23.2	5	Yes
NC44	J4(108-116)	DLFPSFVRL	y6+2.heavy	y6	550.313	362.723	100	26.2	5	Yes
NC44	J4(108-116)	DLFPSFVRL	y6+2.light	y6	547.306	359.716	100	26.2	5	Yes
NC45	J6(570-578)	SIYGFGVTF	b6-H2O.heavy	b6-H2O	498.757	607.287	100	23.7	5	No (fragment wasn't imported into Skyline for analysis)
NC45	J6(570-578)	SIYGFGVTF	b6-H2O.light	b6-H2O	495.75	607.287	100	23.7	5	No (fragment wasn't imported into Skyline for analysis)
NC45	J6(570-578)	SIYGFGVTF	b8.heavy	b8	498.757	831.428	100	15	5	Yes
NC45	J6(570-578)	SIYGFGVTF	b8.light	b8	495.75	825.414	100	15	5	Yes
NC45	J6(570-578)	SIYGFGVTF	y2.heavy	y2	498.757	267.134	100	20.7	5	Yes
NC45	J6(570-578)	SIYGFGVTF	y2.light	y2	495.75	267.134	100	20.7	5	Yes
NC45	J6(570-578)	SIYGFGVTF	y7.heavy	y7	498.757	796.391	100	15	5	Yes
NC45	J6(570-578)	SIYGFGVTF	y7.light	y7	495.75	790.377	100	15	5	Yes
NC46	A18(424-431)	TVYVFPNT	b4.heavy	b4	473.749	469.269	100	16	5	Yes
NC46	A18(424-431)	TVYVFPNT	b4.light	b4	470.742	463.255	100	16	5	Yes
NC46	A18(424-431)	TVYVFPNT	b5.heavy	b5	473.749	616.337	100	16	5	Yes
NC46	A18(424-431)	TVYVFPNT	b5.light	b5	470.742	610.323	100	16	5	Yes
NC46	A18(424-431)	TVYVFPNT	y3.heavy	y3	473.749	331.161	100	22.8	5	Yes
NC46	A18(424-431)	TVYVFPNT	y3.light	y3	470.742	331.161	100	22.8	5	Yes
NC46	A18(424-431)	TVYVFPNT	y6.heavy	y6	473.749	746.375	100	16	5	Yes
NC46	A18(424-431)	TVYVFPNT	y6.light	y6	470.742	740.361	100	16	5	Yes
NC47	B15(64-71)	VFIDIREL	y4.heavy	y4	505.799	530.33	100	27	5	Yes
NC47	B15(64-71)	VFIDIREL	y4.light	y4	502.792	530.33	100	27	5	Yes
NC47	B15(64-71)	VFIDIREL	y5.heavy	y5	505.799	645.357	100	30.2	5	Yes
NC47	B15(64-71)	VFIDIREL	y5.light	y5	502.792	645.357	100	30.2	5	Yes
NC47	B15(64-71)	VFIDIREL	y6.heavy	y6	505.799	758.441	100	21.2	5	Yes
NC47	B15(64-71)	VFIDIREL	y6.light	y6	502.792	758.441	100	21.2	5	Yes
NC47	B15(64-71)	VFIDIREL	y7.heavy	y7	505.799	905.509	100	24.2	5	Yes
NC47	B15(64-71)	VFIDIREL	y7.light	y7	502.792	905.509	100	24.2	5	Yes
NC48	A57(129-136)	VNLAYSKL	y4.heavy	y4	457.273	510.292	100	22.1	5	Yes
NC48	A57(129-136)	VNLAYSKL	y4.light	y4	454.266	510.292	100	22.1	5	Yes
NC48	A57(129-136)	VNLAYSKL	y5.heavy	y5	457.273	581.329	100	22.1	5	Yes
NC48	A57(129-136)	VNLAYSKL	y5.light	y5	454.266	581.329	100	22.1	5	Yes
NC48	A57(129-136)	VNLAYSKL	y6.heavy	y6	457.273	694.413	100	19.1	5	Yes
NC48	A57(129-136)	VNLAYSKL	y6.light	y6	454.266	694.413	100	19.1	5	Yes
NC48	A57(129-136)	VNLAYSKL	y7.heavy	y7	457.273	808.456	100	22.1	5	Yes
NC48	A57(129-136)	VNLAYSKL	y7.light	y7	454.266	808.456	100	22.1	5	Yes
NC49	B1(92-99)	INVEYRFL	y4.heavy	y4	530.297	598.335	100	31.3	5	Yes
NC49	B1(92-99)	INVEYRFL	y4.light	y4	527.29	598.335	100	31.3	5	Yes
NC49	B1(92-99)	INVEYRFL	y5.heavy	y5	530.297	727.377	100	28.3	5	Yes
NC49	B1(92-99)	INVEYRFL	y5.light	y5	527.29	727.377	100	28.3	5	Yes
NC49	B1(92-99)	INVEYRFL	y6.heavy	y6	530.297	832.46	100	25.3	5	Yes
NC49	B1(92-99)	INVEYRFL	y6.light	y6	527.29	826.446	100	25.3	5	Yes
NC49	B1(92-99)	INVEYRFL	y7.heavy	y7	530.297	946.503	100	28.3	5	Yes
NC49	B1(92-99)	INVEYRFL	y7.light	y7	527.29	940.489	100	28.3	5	Yes
NC5	A8(189-196)	ITYRFYLI	a6.heavy	a6	548.319	816.44	100	38	5	Yes
NC5	A8(189-196)	ITYRFYLI	a6.light	a6	544.811	816.44	100	38	5	Yes
NC5	A8(189-196)	ITYRFYLI	b6.heavy	b6	548.319	844.435	100	25	5	Yes
NC5	A8(189-196)	ITYRFYLI	b6.light	b6	544.811	844.435	100	25	5	Yes
NC5	A8(189-196)	ITYRFYLI	y6.heavy	y6	548.319	881.499	100	30	5	Yes
NC5	A8(189-196)	ITYRFYLI	y6.light	y6	544.811	874.482	100	30	5	Yes
NC5	A8(189-196)	ITYRFYLI	y7.heavy	y7	548.319	982.547	100	30	5	Yes
NC5	A8(189-196)	ITYRFYLI	y7.light	y7	544.811	975.53	100	30	5	Yes
NC51	E11(17-25)	FAIKNTDDV	b7.heavy	b7	515.27	797.427	100	21.7	5	Yes
NC51	E11(17-25)	FAIKNTDDV	b7.light	b7	511.761	790.409	100	21.7	5	Yes
NC51	E11(17-25)	FAIKNTDDV	b8.heavy	b8	515.27	912.453	100	21.7	5	Yes
NC51	E11(17-25)	FAIKNTDDV	b8.light	b8	511.761	905.436	100	21.7	5	Yes
NC51	E11(17-25)	FAIKNTDDV	y6.heavy	y6	515.27	691.326	100	21.7	5	Yes
NC51	E11(17-25)	FAIKNTDDV	y6.light	y6	511.761	691.326	100	21.7	5	Yes
NC51	E11(17-25)	FAIKNTDDV	y7.heavy	y7	515.27	811.427	100	21.7	5	Yes
NC51	E11(17-25)	FAIKNTDDV	y7.light	y7	511.761	804.41	100	21.7	5	Yes
NC52	I4(633-641)	FQVVNPHLL	y4.heavy	y4	536.813	479.298	100	31.6	5	Yes
NC52	I4(633-641)	FQVVNPHLL	y4.light	y4	533.806	479.298	100	31.6	5	Yes
NC52	I4(633-641)	FQVVNPHLL	y5.heavy	y5	536.813	593.341	100	22.6	5	Yes
NC52	I4(633-641)	FQVVNPHLL	y5.light	y5	533.806	593.341	100	22.6	5	Yes
NC52	I4(633-641)	FQVVNPHLL	y6.heavy	y6	536.813	698.423	100	25.6	5	Yes
NC52	I4(633-641)	FQVVNPHLL	y6.light	y6	533.806	692.409	100	25.6	5	Yes
NC52	I4(633-641)	FQVVNPHLL	y7.heavy	y7	536.813	797.491	100	22.6	5	Yes
NC52	I4(633-641)	FQVVNPHLL	y7.light	y7	533.806	791.477	100	22.6	5	Yes
NC53	A37(143-151)	LYVNNLSLI	b2.heavy	b2	527.812	277.155	100	37.2	5	No, because light peptide never detected
NC53	A37(143-151)	LYVNNLSLI	b2.light	b2	524.805	277.155	100	37.2	5	No, because light peptide never detected
NC53	A37(143-151)	LYVNNLSLI	b5.heavy	b5	527.812	610.323	100	28.2	5	No, because light peptide never detected
NC53	A37(143-151)	LYVNNLSLI	b5.light	b5	524.805	604.309	100	28.2	5	No, because light peptide never detected
NC53	A37(143-151)	LYVNNLSLI	b7.heavy	b7	527.812	810.439	100	18	5	No, because light peptide never detected
NC53	A37(143-151)	LYVNNLSLI	b7.light	b7	524.805	804.425	100	18	5	No, because light peptide never detected
NC53	A37(143-151)	LYVNNLSLI	b8.heavy	b8	527.812	923.523	100	18	5	No, because light peptide never detected
NC53	A37(143-151)	LYVNNLSLI	b8.light	b8	524.805	917.509	100	18	5	No, because light peptide never detected
NC54	A20(146-154)	QSPVNIFKL	b4.heavy	b4	526.313	418.233	100	28.2	5	Yes
NC54	A20(146-154)	QSPVNIFKL	b4.light	b4	523.306	412.219	100	28.2	5	Yes
NC54	A20(146-154)	QSPVNIFKL	y3.heavy	y3	526.313	407.265	100	22.2	5	Yes
NC54	A20(146-154)	QSPVNIFKL	y3.light	y3	523.306	407.265	100	22.2	5	Yes
NC54	A20(146-154)	QSPVNIFKL	y5.heavy	y5	526.313	634.392	100	28.2	5	Yes
NC54	A20(146-154)	QSPVNIFKL	y5.light	y5	523.306	634.392	100	28.2	5	Yes
NC54	A20(146-154)	QSPVNIFKL	y7.heavy	y7	526.313	836.527	100	28.2	5	Yes
NC54	A20(146-154)	QSPVNIFKL	y7.light	y7	523.306	830.513	100	28.2	5	Yes
NC56	A20(146-154)	QSPVNIFKL	b6.heavy	b6	517.799	628.333	100	18	5	N-terminal pyroglutamate version of peptide QSPVNIFKL
NC56	A20(146-154)	QSPVNIFKL	b6.light	b6	514.792	622.32	100	18	5	N-terminal pyroglutamate version of peptide QSPVNIFKL
NC56	A20(146-154)	QSPVNIFKL	y2.heavy	y2	517.799	260.197	100	21.8	5	N-terminal pyroglutamate version of peptide QSPVNIFKL
NC56	A20(146-154)	QSPVNIFKL	y2.light	y2	514.792	260.197	100	21.8	5	N-terminal pyroglutamate version of peptide QSPVNIFKL
NC56	A20(146-154)	QSPVNIFKL	y3.heavy	y3	517.799	407.265	100	18	5	N-terminal pyroglutamate version of peptide QSPVNIFKL
NC56	A20(146-154)	QSPVNIFKL	y3.light	y3	514.792	407.265	100	18	5	N-terminal pyroglutamate version of peptide QSPVNIFKL
NC56	A20(146-154)	QSPVNIFKL	y7+2.heavy	y7	517.799	418.767	100	24.8	5	N-terminal pyroglutamate version of peptide QSPVNIFKL
NC56	A20(146-154)	QSPVNIFKL	y7+2.light	y7	514.792	415.76	100	24.8	5	N-terminal pyroglutamate version of peptide QSPVNIFKL
NC57	A3(434-442)	SGVTHIDPL	b7.heavy	b7	472.758	716.361	100	22.8	5	Yes
NC57	A3(434-442)	SGVTHIDPL	b7.light	b7	469.751	710.347	100	22.8	5	Yes
NC57	A3(434-442)	SGVTHIDPL	b8.heavy	b8	472.758	813.413	100	22.8	5	Yes
NC57	A3(434-442)	SGVTHIDPL	b8.light	b8	469.751	807.399	100	22.8	5	Yes
NC57	A3(434-442)	SGVTHIDPL	y2.heavy	y2	472.758	229.155	100	22.8	5	Yes
NC57	A3(434-442)	SGVTHIDPL	y2.light	y2	469.751	229.155	100	22.8	5	Yes
NC57	A3(434-442)	SGVTHIDPL	y6.heavy	y6	472.758	695.372	100	22.8	5	Yes
NC57	A3(434-442)	SGVTHIDPL	y6.light	y6	469.751	695.372	100	22.8	5	Yes
NC58	A6(300-308)	TGINNVQSL	b6.heavy	b6	476.26	605.329	100	22.9	5	Yes
NC58	A6(300-308)	TGINNVQSL	b6.light	b6	473.254	599.315	100	22.9	5	Yes
NC58	A6(300-308)	TGINNVQSL	b7.heavy	b7	476.26	733.387	100	16	5	Yes
NC58	A6(300-308)	TGINNVQSL	b7.light	b7	473.254	727.373	100	16	5	Yes
NC58	A6(300-308)	TGINNVQSL	b8.heavy	b8	476.26	820.419	100	16	5	Yes
NC58	A6(300-308)	TGINNVQSL	b8.light	b8	473.254	814.405	100	16	5	Yes
NC58	A6(300-308)	TGINNVQSL	y2.heavy	y2	476.26	219.134	100	17	5	Yes
NC58	A6(300-308)	TGINNVQSL	y2.light	y2	473.254	219.134	100	17	5	Yes
NC59	A12(138-146)	VGEINHDLL	a8+2.heavy	a8	508.276	428.731	100	24.4	5	Yes
NC59	A12(138-146)	VGEINHDLL	a8+2.light	a8	505.269	425.724	100	24.4	5	Yes
NC59	A12(138-146)	VGEINHDLL	b7.heavy	b7	508.276	771.366	100	27.4	5	Yes
NC59	A12(138-146)	VGEINHDLL	b7.light	b7	505.269	765.353	100	27.4	5	Yes
NC59	A12(138-146)	VGEINHDLL	b8.heavy	b8	508.276	884.451	100	21.4	5	Yes
NC59	A12(138-146)	VGEINHDLL	b8.light	b8	505.269	878.437	100	21.4	5	Yes
NC59	A12(138-146)	VGEINHDLL	y8.heavy	y8	508.276	910.463	100	24.4	5	Yes
NC59	A12(138-146)	VGEINHDLL	y8.light	y8	505.269	910.463	100	24.4	5	Yes
NC6	A3(270-277)	KSYNYMLL	b5.heavy	b5	519.774	656.304	100	31	5	Yes
NC6	A3(270-277)	KSYNYMLL	b5.light	b5	516.265	656.304	100	31	5	Yes
NC6	A3(270-277)	KSYNYMLL	b6.heavy	b6	519.774	787.344	100	23	5	Yes
NC6	A3(270-277)	KSYNYMLL	b6.light	b6	516.265	787.344	100	23	5	Yes
NC6	A3(270-277)	KSYNYMLL	b7.heavy	b7	519.774	907.446	100	26	5	Yes
NC6	A3(270-277)	KSYNYMLL	b7.light	b7	516.265	900.428	100	26	5	Yes
NC6	A3(270-277)	KSYNYMLL	y2.heavy	y2	519.774	252.203	100	22	5	Yes
NC6	A3(270-277)	KSYNYMLL	y2.light	y2	516.265	245.186	100	22	5	Yes
NC60	E3(140-148)	VGPSNSPTF	b6.heavy	b6	456.229	548.271	100	25	5	Yes
NC60	E3(140-148)	VGPSNSPTF	b6.light	b6	453.222	542.257	100	25	5	Yes
NC60	E3(140-148)	VGPSNSPTF	b8.heavy	b8	456.229	746.371	100	16	5	Yes
NC60	E3(140-148)	VGPSNSPTF	b8.light	b8	453.222	740.357	100	16	5	Yes
NC60	E3(140-148)	VGPSNSPTF	y3.heavy	y3	456.229	364.187	100	19	5	Yes
NC60	E3(140-148)	VGPSNSPTF	y3.light	y3	453.222	364.187	100	19	5	Yes
NC60	E3(140-148)	VGPSNSPTF	y4.heavy	y4	456.229	451.219	100	16	5	Yes
NC60	E3(140-148)	VGPSNSPTF	y4.light	y4	453.222	451.219	100	16	5	Yes
NC61	B8(9-17)	VLFINSIHA	y5.heavy	y5	510.299	541.273	100	24.4	5	Yes
NC61	B8(9-17)	VLFINSIHA	y5.light	y5	507.293	541.273	100	24.4	5	Yes
NC61	B8(9-17)	VLFINSIHA	y6.heavy	y6	510.299	654.357	100	24.4	5	Yes
NC61	B8(9-17)	VLFINSIHA	y6.light	y6	507.293	654.357	100	24.4	5	Yes
NC61	B8(9-17)	VLFINSIHA	y7.heavy	y7	510.299	801.425	100	21.4	5	Yes
NC61	B8(9-17)	VLFINSIHA	y7.light	y7	507.293	801.425	100	21.4	5	Yes
NC61	B8(9-17)	VLFINSIHA	y8.heavy	y8	510.299	914.509	100	24.4	5	Yes
NC61	B8(9-17)	VLFINSIHA	y8.light	y8	507.293	914.509	100	24.4	5	Yes
NC63	E2(158-166)	VTIINRDHF	y5.heavy	y5	374.21	688.316	100	21.5	5	Yes
NC63	E2(158-166)	VTIINRDHF	y5.light	y5	372.205	688.316	100	21.5	5	Yes
NC63	E2(158-166)	VTIINRDHF	y7+2.heavy	y7	374.21	457.746	100	15.5	5	Yes
NC63	E2(158-166)	VTIINRDHF	y7+2.light	y7	372.205	457.746	100	15.5	5	Yes
NC63	E2(158-166)	VTIINRDHF	y8+2.heavy	y8	374.21	508.27	100	18.5	5	Yes
NC63	E2(158-166)	VTIINRDHF	y8+2.light	y8	372.205	508.27	100	18.5	5	Yes
NC64	C2(221-229)	VVIKNSDYI	b7.heavy	b7	528.802	762.439	100	25.3	5	Yes
NC64	C2(221-229)	VVIKNSDYI	b7.light	b7	525.795	756.425	100	25.3	5	Yes
NC64	C2(221-229)	VVIKNSDYI	b8.heavy	b8	528.802	925.502	100	19	5	Yes
NC64	C2(221-229)	VVIKNSDYI	b8.light	b8	525.795	919.488	100	19	5	Yes
NC64	C2(221-229)	VVIKNSDYI	y6.heavy	y6	528.802	739.362	100	25.3	5	Yes
NC64	C2(221-229)	VVIKNSDYI	y6.light	y6	525.795	739.362	100	25.3	5	Yes
NC64	C2(221-229)	VVIKNSDYI	y7.heavy	y7	528.802	852.446	100	22.3	5	Yes
NC64	C2(221-229)	VVIKNSDYI	y7.light	y7	525.795	852.446	100	22.3	5	Yes
NC7	A23(297-305)	IGMFNLTFI	b5.heavy	b5	531.792	563.265	100	30	5	No. Poor signal and highly prone to oxidation.
NC7	A23(297-305)	IGMFNLTFI	b5.light	b5	528.283	563.265	100	30	5	No. Poor signal and highly prone to oxidation.
NC7	A23(297-305)	IGMFNLTFI	b6.heavy	b6	531.792	683.366	100	16	5	No. Poor signal and highly prone to oxidation.
NC7	A23(297-305)	IGMFNLTFI	b6.light	b6	528.283	676.349	100	16	5	No. Poor signal and highly prone to oxidation.
NC7	A23(297-305)	IGMFNLTFI	b7.heavy	b7	531.792	784.414	100	18	5	No. Poor signal and highly prone to oxidation.
NC7	A23(297-305)	IGMFNLTFI	b7.light	b7	528.283	777.396	100	18	5	No. Poor signal and highly prone to oxidation.
NC7	A23(297-305)	IGMFNLTFI	y2.heavy	y2	531.792	279.17	100	26	5	No. Poor signal and highly prone to oxidation.
NC7	A23(297-305)	IGMFNLTFI	y2.light	y2	528.283	279.17	100	26	5	No. Poor signal and highly prone to oxidation.
NC9	A47(138-146)	AAFEFINSL	b5.heavy	b5	509.77	566.261	100	18	5	Yes
NC9	A47(138-146)	AAFEFINSL	b5.light	b5	506.261	566.261	100	18	5	Yes
NC9	A47(138-146)	AAFEFINSL	b6.heavy	b6	509.77	686.362	100	16	5	Yes
NC9	A47(138-146)	AAFEFINSL	b6.light	b6	506.261	679.345	100	16	5	Yes
NC9	A47(138-146)	AAFEFINSL	y3.heavy	y3	509.77	333.177	100	16	5	Yes
NC9	A47(138-146)	AAFEFINSL	y3.light	y3	506.261	333.177	100	16	5	Yes
NC9	A47(138-146)	AAFEFINSL	y5.heavy	y5	509.77	600.346	100	18	5	Yes
NC9	A47(138-146)	AAFEFINSL	y5.light	y5	506.261	593.329	100	18	5	Yes

## Sheet: Epitope abundance in vitro
sequence	copies	replicate	time	cell_type
SIFRFLNI	91.1426	i	0.5	BMDC
STLNFNNL	0	i	0.5	BMDC
AAFEFINSL	195.058	i	0.5	BMDC
ITYRFYLI	51.1779	i	0.5	BMDC
KSYNYMLL	0	i	0.5	BMDC
TSYKFESV	13.2789	i	0.5	BMDC
RISRFANL	52.9882	i	0.5	BMDC
VIYIFTVRL	19.241	i	0.5	BMDC
TNLEYKTL	29.1372	i	0.5	BMDC
VSLDYINTM	0	i	0.5	BMDC
TIQRFSSL	68.0486	i	0.5	BMDC
DLFPSFVRL	11.7964	i	0.5	BMDC
TIIEAYNL	183.511	i	0.5	BMDC
INVEYRFL	28.3802	i	0.5	BMDC
SVYLHTNL	0	i	0.5	BMDC
YTLIYRQL	0.563199	i	0.5	BMDC
SQFSYKEL	12.9861	i	0.5	BMDC
LNFRFENV	10.21	i	0.5	BMDC
SIYGFGVTF	4.18885	i	0.5	BMDC
VFIDIREL	10.8471	i	0.5	BMDC
NTYLFNIL	2.8521	i	0.5	BMDC
TVYVFPNT	0.833585	i	0.5	BMDC
TIFKYIGL	1.8209	i	0.5	BMDC
VNLAYSKL	1.01435	i	0.5	BMDC
AIVNYANL	0	i	0.5	BMDC
YSLPNAGDVI	196.114	i	0.5	BMDC
FQVVNPHLL	49.3793	i	0.5	BMDC
STILNSIDI	168.794	i	0.5	BMDC
YAHINALEYI	39.7353	i	0.5	BMDC
NSNINIIHI	41.6445	i	0.5	BMDC
GSPTNLEFI	3.79889	i	0.5	BMDC
TGINNVQSL	2.24176	i	0.5	BMDC
VGPSNSPTF	59.6338	i	0.5	BMDC
VTIINRDHF	16.2212	i	0.5	BMDC
(pQ)SPVNIFKL	6.41646	i	0.5	BMDC
YGIENTDSI	6.04605	i	0.5	BMDC
YAPVSPIVI	3.13248	i	0.5	BMDC
QSPVNIFKL	36.08	i	0.5	BMDC
VGEINHDLL	0	i	0.5	BMDC
NSIINIAKL	3.26109	i	0.5	BMDC
VLFINSIHA	49.226	i	0.5	BMDC
YSPSNHHIL	3.64385	i	0.5	BMDC
SGVTHIDPL	0	i	0.5	BMDC
VVIKNSDYI	0.571264	i	0.5	BMDC
FAIKNTDDV	0.873096	i	0.5	BMDC
YSQVNKRYI	1.65145	i	0.5	BMDC
SIFRFLNI	251.299	ii	0.5	BMDC
STLNFNNL	0	ii	0.5	BMDC
AAFEFINSL	579.317	ii	0.5	BMDC
ITYRFYLI	129.177	ii	0.5	BMDC
KSYNYMLL	0	ii	0.5	BMDC
TSYKFESV	56.3873	ii	0.5	BMDC
RISRFANL	0	ii	0.5	BMDC
VIYIFTVRL	0	ii	0.5	BMDC
TNLEYKTL	175.746	ii	0.5	BMDC
VSLDYINTM	0	ii	0.5	BMDC
TIQRFSSL	197.867	ii	0.5	BMDC
DLFPSFVRL	0	ii	0.5	BMDC
TIIEAYNL	580.308	ii	0.5	BMDC
INVEYRFL	59.4223	ii	0.5	BMDC
SVYLHTNL	0	ii	0.5	BMDC
YTLIYRQL	4.17541	ii	0.5	BMDC
SQFSYKEL	57.7582	ii	0.5	BMDC
LNFRFENV	0	ii	0.5	BMDC
SIYGFGVTF	443.374	ii	0.5	BMDC
VFIDIREL	25.6982	ii	0.5	BMDC
NTYLFNIL	0	ii	0.5	BMDC
TVYVFPNT	3.01526	ii	0.5	BMDC
TIFKYIGL	3.9924	ii	0.5	BMDC
VNLAYSKL	0	ii	0.5	BMDC
AIVNYANL	0	ii	0.5	BMDC
YSLPNAGDVI	622.254	ii	0.5	BMDC
FQVVNPHLL	191.602	ii	0.5	BMDC
STILNSIDI	660.744	ii	0.5	BMDC
YAHINALEYI	154.224	ii	0.5	BMDC
NSNINIIHI	331.033	ii	0.5	BMDC
GSPTNLEFI	0	ii	0.5	BMDC
TGINNVQSL	5.9407	ii	0.5	BMDC
VGPSNSPTF	210.737	ii	0.5	BMDC
VTIINRDHF	58.9533	ii	0.5	BMDC
(pQ)SPVNIFKL	41.6661	ii	0.5	BMDC
YGIENTDSI	27.8363	ii	0.5	BMDC
YAPVSPIVI	12.7553	ii	0.5	BMDC
QSPVNIFKL	178.623	ii	0.5	BMDC
VGEINHDLL	4.77067	ii	0.5	BMDC
NSIINIAKL	13.9241	ii	0.5	BMDC
VLFINSIHA	160.815	ii	0.5	BMDC
YSPSNHHIL	33.8462	ii	0.5	BMDC
SGVTHIDPL	10.2357	ii	0.5	BMDC
VVIKNSDYI	3.81789	ii	0.5	BMDC
FAIKNTDDV	1.74384	ii	0.5	BMDC
YSQVNKRYI	4.16391	ii	0.5	BMDC
SIFRFLNI	3770.24	i	2.5	BMDC
STLNFNNL	845.057	i	2.5	BMDC
AAFEFINSL	1063.34	i	2.5	BMDC
ITYRFYLI	568.363	i	2.5	BMDC
KSYNYMLL	480.139	i	2.5	BMDC
TSYKFESV	254.62	i	2.5	BMDC
RISRFANL	323.439	i	2.5	BMDC
VIYIFTVRL	165.348	i	2.5	BMDC
TNLEYKTL	323.981	i	2.5	BMDC
VSLDYINTM	0	i	2.5	BMDC
TIQRFSSL	319.161	i	2.5	BMDC
DLFPSFVRL	159.945	i	2.5	BMDC
TIIEAYNL	324.537	i	2.5	BMDC
INVEYRFL	100.716	i	2.5	BMDC
SVYLHTNL	60.2395	i	2.5	BMDC
YTLIYRQL	36.5969	i	2.5	BMDC
SQFSYKEL	92.1826	i	2.5	BMDC
LNFRFENV	42.3848	i	2.5	BMDC
SIYGFGVTF	39.7733	i	2.5	BMDC
VFIDIREL	45.8803	i	2.5	BMDC
NTYLFNIL	12.4658	i	2.5	BMDC
TVYVFPNT	11.1594	i	2.5	BMDC
TIFKYIGL	4.59336	i	2.5	BMDC
VNLAYSKL	5.42688	i	2.5	BMDC
AIVNYANL	4.68727	i	2.5	BMDC
YSLPNAGDVI	1559.82	i	2.5	BMDC
FQVVNPHLL	1027.03	i	2.5	BMDC
STILNSIDI	868.455	i	2.5	BMDC
YAHINALEYI	271.385	i	2.5	BMDC
NSNINIIHI	81.0649	i	2.5	BMDC
GSPTNLEFI	17.2028	i	2.5	BMDC
TGINNVQSL	128.117	i	2.5	BMDC
VGPSNSPTF	363.05	i	2.5	BMDC
VTIINRDHF	104.742	i	2.5	BMDC
(pQ)SPVNIFKL	187.817	i	2.5	BMDC
YGIENTDSI	117.46	i	2.5	BMDC
YAPVSPIVI	72.6466	i	2.5	BMDC
QSPVNIFKL	341.656	i	2.5	BMDC
VGEINHDLL	21.8037	i	2.5	BMDC
NSIINIAKL	65.0087	i	2.5	BMDC
VLFINSIHA	143.844	i	2.5	BMDC
YSPSNHHIL	29.4211	i	2.5	BMDC
SGVTHIDPL	17.6443	i	2.5	BMDC
VVIKNSDYI	17.6454	i	2.5	BMDC
FAIKNTDDV	3.92842	i	2.5	BMDC
YSQVNKRYI	6.93708	i	2.5	BMDC
SIFRFLNI	4938.05	ii	2.5	BMDC
STLNFNNL	1241.26	ii	2.5	BMDC
AAFEFINSL	1230.17	ii	2.5	BMDC
ITYRFYLI	612.038	ii	2.5	BMDC
KSYNYMLL	138.237	ii	2.5	BMDC
TSYKFESV	407.497	ii	2.5	BMDC
RISRFANL	419.658	ii	2.5	BMDC
VIYIFTVRL	352.195	ii	2.5	BMDC
TNLEYKTL	433.841	ii	2.5	BMDC
VSLDYINTM	0	ii	2.5	BMDC
TIQRFSSL	422.361	ii	2.5	BMDC
DLFPSFVRL	204.013	ii	2.5	BMDC
TIIEAYNL	307.662	ii	2.5	BMDC
INVEYRFL	98.7638	ii	2.5	BMDC
SVYLHTNL	104.626	ii	2.5	BMDC
YTLIYRQL	73.0364	ii	2.5	BMDC
SQFSYKEL	91.1667	ii	2.5	BMDC
LNFRFENV	44.1207	ii	2.5	BMDC
SIYGFGVTF	1498.09	ii	2.5	BMDC
VFIDIREL	36.1405	ii	2.5	BMDC
NTYLFNIL	24.6414	ii	2.5	BMDC
TVYVFPNT	23.3406	ii	2.5	BMDC
TIFKYIGL	9.55388	ii	2.5	BMDC
VNLAYSKL	7.96936	ii	2.5	BMDC
AIVNYANL	8.90734	ii	2.5	BMDC
YSLPNAGDVI	1538.31	ii	2.5	BMDC
FQVVNPHLL	1208.49	ii	2.5	BMDC
STILNSIDI	1206.31	ii	2.5	BMDC
YAHINALEYI	402.881	ii	2.5	BMDC
NSNINIIHI	340.699	ii	2.5	BMDC
GSPTNLEFI	24.5536	ii	2.5	BMDC
TGINNVQSL	223.606	ii	2.5	BMDC
VGPSNSPTF	415.576	ii	2.5	BMDC
VTIINRDHF	207.248	ii	2.5	BMDC
(pQ)SPVNIFKL	314.865	ii	2.5	BMDC
YGIENTDSI	193.775	ii	2.5	BMDC
YAPVSPIVI	123.731	ii	2.5	BMDC
QSPVNIFKL	485.447	ii	2.5	BMDC
VGEINHDLL	58.7315	ii	2.5	BMDC
NSIINIAKL	74.9903	ii	2.5	BMDC
VLFINSIHA	221.556	ii	2.5	BMDC
YSPSNHHIL	131.586	ii	2.5	BMDC
SGVTHIDPL	60.8067	ii	2.5	BMDC
VVIKNSDYI	24.7859	ii	2.5	BMDC
FAIKNTDDV	6.63757	ii	2.5	BMDC
YSQVNKRYI	7.19239	ii	2.5	BMDC
SIFRFLNI	4825.54	i	4.5	BMDC
STLNFNNL	1130.05	i	4.5	BMDC
AAFEFINSL	1111.77	i	4.5	BMDC
ITYRFYLI	680.964	i	4.5	BMDC
KSYNYMLL	615.486	i	4.5	BMDC
TSYKFESV	350.159	i	4.5	BMDC
RISRFANL	318.315	i	4.5	BMDC
VIYIFTVRL	262.753	i	4.5	BMDC
TNLEYKTL	245.799	i	4.5	BMDC
VSLDYINTM	222.643	i	4.5	BMDC
TIQRFSSL	192.367	i	4.5	BMDC
DLFPSFVRL	149.701	i	4.5	BMDC
TIIEAYNL	138.35	i	4.5	BMDC
INVEYRFL	132.364	i	4.5	BMDC
SVYLHTNL	100.174	i	4.5	BMDC
YTLIYRQL	94.2326	i	4.5	BMDC
SQFSYKEL	39.4256	i	4.5	BMDC
LNFRFENV	39.1297	i	4.5	BMDC
SIYGFGVTF	34.5773	i	4.5	BMDC
VFIDIREL	31.6787	i	4.5	BMDC
NTYLFNIL	26.7788	i	4.5	BMDC
TVYVFPNT	16.5616	i	4.5	BMDC
TIFKYIGL	16.4239	i	4.5	BMDC
VNLAYSKL	9.65207	i	4.5	BMDC
AIVNYANL	6.29093	i	4.5	BMDC
YSLPNAGDVI	1832.33	i	4.5	BMDC
FQVVNPHLL	1332.84	i	4.5	BMDC
STILNSIDI	766.18	i	4.5	BMDC
YAHINALEYI	327.107	i	4.5	BMDC
NSNINIIHI	303.231	i	4.5	BMDC
GSPTNLEFI	303.17	i	4.5	BMDC
TGINNVQSL	267.829	i	4.5	BMDC
VGPSNSPTF	206.02	i	4.5	BMDC
VTIINRDHF	185.28	i	4.5	BMDC
(pQ)SPVNIFKL	185.036	i	4.5	BMDC
YGIENTDSI	153.432	i	4.5	BMDC
YAPVSPIVI	150.428	i	4.5	BMDC
QSPVNIFKL	132.329	i	4.5	BMDC
VGEINHDLL	85.1523	i	4.5	BMDC
NSIINIAKL	65.3987	i	4.5	BMDC
VLFINSIHA	62.8036	i	4.5	BMDC
YSPSNHHIL	33.144	i	4.5	BMDC
SGVTHIDPL	31.1394	i	4.5	BMDC
VVIKNSDYI	24.2492	i	4.5	BMDC
FAIKNTDDV	11.739	i	4.5	BMDC
YSQVNKRYI	5.60234	i	4.5	BMDC
SIFRFLNI	2638.77	ii	4.5	BMDC
STLNFNNL	1153.57	ii	4.5	BMDC
AAFEFINSL	897.198	ii	4.5	BMDC
ITYRFYLI	441.201	ii	4.5	BMDC
KSYNYMLL	0	ii	4.5	BMDC
TSYKFESV	325.739	ii	4.5	BMDC
RISRFANL	0	ii	4.5	BMDC
VIYIFTVRL	222.319	ii	4.5	BMDC
TNLEYKTL	268.983	ii	4.5	BMDC
VSLDYINTM	0	ii	4.5	BMDC
TIQRFSSL	535.229	ii	4.5	BMDC
DLFPSFVRL	258.746	ii	4.5	BMDC
TIIEAYNL	95.4033	ii	4.5	BMDC
INVEYRFL	84.5958	ii	4.5	BMDC
SVYLHTNL	123.114	ii	4.5	BMDC
YTLIYRQL	105.698	ii	4.5	BMDC
SQFSYKEL	30.515	ii	4.5	BMDC
LNFRFENV	27.0074	ii	4.5	BMDC
SIYGFGVTF	668.727	ii	4.5	BMDC
VFIDIREL	17.9649	ii	4.5	BMDC
NTYLFNIL	8.0498	ii	4.5	BMDC
TVYVFPNT	18.8555	ii	4.5	BMDC
TIFKYIGL	16.0094	ii	4.5	BMDC
VNLAYSKL	8.39154	ii	4.5	BMDC
AIVNYANL	0	ii	4.5	BMDC
YSLPNAGDVI	1553.56	ii	4.5	BMDC
FQVVNPHLL	1008.78	ii	4.5	BMDC
STILNSIDI	836.923	ii	4.5	BMDC
YAHINALEYI	396.142	ii	4.5	BMDC
NSNINIIHI	583.019	ii	4.5	BMDC
GSPTNLEFI	408.913	ii	4.5	BMDC
TGINNVQSL	279.434	ii	4.5	BMDC
VGPSNSPTF	185.161	ii	4.5	BMDC
VTIINRDHF	334.298	ii	4.5	BMDC
(pQ)SPVNIFKL	208.13	ii	4.5	BMDC
YGIENTDSI	166.064	ii	4.5	BMDC
YAPVSPIVI	137.651	ii	4.5	BMDC
QSPVNIFKL	190.04	ii	4.5	BMDC
VGEINHDLL	192.203	ii	4.5	BMDC
NSIINIAKL	88.2055	ii	4.5	BMDC
VLFINSIHA	94.9434	ii	4.5	BMDC
YSPSNHHIL	85.0732	ii	4.5	BMDC
SGVTHIDPL	61.6735	ii	4.5	BMDC
VVIKNSDYI	23.7913	ii	4.5	BMDC
FAIKNTDDV	16.6153	ii	4.5	BMDC
YSQVNKRYI	4.31927	ii	4.5	BMDC
SIFRFLNI	5468.8	i	6.5	BMDC
STLNFNNL	641.438	i	6.5	BMDC
AAFEFINSL	746.806	i	6.5	BMDC
ITYRFYLI	374.48	i	6.5	BMDC
KSYNYMLL	474.941	i	6.5	BMDC
TSYKFESV	313.531	i	6.5	BMDC
RISRFANL	245.807	i	6.5	BMDC
VIYIFTVRL	239.359	i	6.5	BMDC
TNLEYKTL	285.287	i	6.5	BMDC
VSLDYINTM	538.49	i	6.5	BMDC
TIQRFSSL	230.648	i	6.5	BMDC
DLFPSFVRL	102.459	i	6.5	BMDC
TIIEAYNL	72.2999	i	6.5	BMDC
INVEYRFL	132.893	i	6.5	BMDC
SVYLHTNL	70.1902	i	6.5	BMDC
YTLIYRQL	66.9778	i	6.5	BMDC
SQFSYKEL	19.056	i	6.5	BMDC
LNFRFENV	25.3799	i	6.5	BMDC
SIYGFGVTF	16.9298	i	6.5	BMDC
VFIDIREL	18.7724	i	6.5	BMDC
NTYLFNIL	24.7366	i	6.5	BMDC
TVYVFPNT	13.3804	i	6.5	BMDC
TIFKYIGL	10.953	i	6.5	BMDC
VNLAYSKL	9.3829	i	6.5	BMDC
AIVNYANL	4.76052	i	6.5	BMDC
YSLPNAGDVI	1780.7	i	6.5	BMDC
FQVVNPHLL	1161.92	i	6.5	BMDC
STILNSIDI	620.143	i	6.5	BMDC
YAHINALEYI	237.744	i	6.5	BMDC
NSNINIIHI	263.929	i	6.5	BMDC
GSPTNLEFI	683.617	i	6.5	BMDC
TGINNVQSL	138.406	i	6.5	BMDC
VGPSNSPTF	119.085	i	6.5	BMDC
VTIINRDHF	210.711	i	6.5	BMDC
(pQ)SPVNIFKL	133.056	i	6.5	BMDC
YGIENTDSI	181.948	i	6.5	BMDC
YAPVSPIVI	160.873	i	6.5	BMDC
QSPVNIFKL	82.9502	i	6.5	BMDC
VGEINHDLL	106.881	i	6.5	BMDC
NSIINIAKL	36.4736	i	6.5	BMDC
VLFINSIHA	44.4171	i	6.5	BMDC
YSPSNHHIL	49.3704	i	6.5	BMDC
SGVTHIDPL	54.6025	i	6.5	BMDC
VVIKNSDYI	28.2314	i	6.5	BMDC
FAIKNTDDV	18.3853	i	6.5	BMDC
YSQVNKRYI	5.5883	i	6.5	BMDC
SIFRFLNI	7626.67	ii	6.5	BMDC
STLNFNNL	951.879	ii	6.5	BMDC
AAFEFINSL	805	ii	6.5	BMDC
ITYRFYLI	317.744	ii	6.5	BMDC
KSYNYMLL	0	ii	6.5	BMDC
TSYKFESV	390.176	ii	6.5	BMDC
RISRFANL	161.004	ii	6.5	BMDC
VIYIFTVRL	480.138	ii	6.5	BMDC
TNLEYKTL	204.496	ii	6.5	BMDC
VSLDYINTM	49.5279	ii	6.5	BMDC
TIQRFSSL	190.75	ii	6.5	BMDC
DLFPSFVRL	235.491	ii	6.5	BMDC
TIIEAYNL	47.7086	ii	6.5	BMDC
INVEYRFL	91.4671	ii	6.5	BMDC
SVYLHTNL	134.651	ii	6.5	BMDC
YTLIYRQL	101.39	ii	6.5	BMDC
SQFSYKEL	15.1243	ii	6.5	BMDC
LNFRFENV	24.4341	ii	6.5	BMDC
SIYGFGVTF	881.985	ii	6.5	BMDC
VFIDIREL	9.70352	ii	6.5	BMDC
NTYLFNIL	67.8929	ii	6.5	BMDC
TVYVFPNT	18.3784	ii	6.5	BMDC
TIFKYIGL	30.5646	ii	6.5	BMDC
VNLAYSKL	8.37172	ii	6.5	BMDC
AIVNYANL	12.1774	ii	6.5	BMDC
YSLPNAGDVI	1780.7	ii	6.5	BMDC
FQVVNPHLL	1296.51	ii	6.5	BMDC
STILNSIDI	1010.01	ii	6.5	BMDC
YAHINALEYI	381.42	ii	6.5	BMDC
NSNINIIHI	634.501	ii	6.5	BMDC
GSPTNLEFI	880.156	ii	6.5	BMDC
TGINNVQSL	240.871	ii	6.5	BMDC
VGPSNSPTF	160.167	ii	6.5	BMDC
VTIINRDHF	381.017	ii	6.5	BMDC
(pQ)SPVNIFKL	209.387	ii	6.5	BMDC
YGIENTDSI	252.573	ii	6.5	BMDC
YAPVSPIVI	171.921	ii	6.5	BMDC
QSPVNIFKL	183.249	ii	6.5	BMDC
VGEINHDLL	312.895	ii	6.5	BMDC
NSIINIAKL	67.4961	ii	6.5	BMDC
VLFINSIHA	59.6625	ii	6.5	BMDC
YSPSNHHIL	119.752	ii	6.5	BMDC
SGVTHIDPL	99.6484	ii	6.5	BMDC
VVIKNSDYI	39.0319	ii	6.5	BMDC
FAIKNTDDV	37.9729	ii	6.5	BMDC
YSQVNKRYI	11.1629	ii	6.5	BMDC
SIFRFLNI	12870.1	i	8.5	BMDC
STLNFNNL	590.897	i	8.5	BMDC
AAFEFINSL	875.36	i	8.5	BMDC
ITYRFYLI	608.223	i	8.5	BMDC
KSYNYMLL	591.391	i	8.5	BMDC
TSYKFESV	586.883	i	8.5	BMDC
RISRFANL	113.017	i	8.5	BMDC
VIYIFTVRL	422.479	i	8.5	BMDC
TNLEYKTL	616.782	i	8.5	BMDC
VSLDYINTM	1290.14	i	8.5	BMDC
TIQRFSSL	606.866	i	8.5	BMDC
DLFPSFVRL	141.114	i	8.5	BMDC
TIIEAYNL	40.1184	i	8.5	BMDC
INVEYRFL	177.878	i	8.5	BMDC
SVYLHTNL	75.2373	i	8.5	BMDC
YTLIYRQL	85.718	i	8.5	BMDC
SQFSYKEL	26.3469	i	8.5	BMDC
LNFRFENV	25.2514	i	8.5	BMDC
SIYGFGVTF	19.6812	i	8.5	BMDC
VFIDIREL	16.481	i	8.5	BMDC
NTYLFNIL	42.1374	i	8.5	BMDC
TVYVFPNT	19.2114	i	8.5	BMDC
TIFKYIGL	19.0765	i	8.5	BMDC
VNLAYSKL	14.1271	i	8.5	BMDC
AIVNYANL	6.07129	i	8.5	BMDC
YSLPNAGDVI	2126.8	i	8.5	BMDC
FQVVNPHLL	1457.85	i	8.5	BMDC
STILNSIDI	874.752	i	8.5	BMDC
YAHINALEYI	403.675	i	8.5	BMDC
NSNINIIHI	279.227	i	8.5	BMDC
GSPTNLEFI	1264.13	i	8.5	BMDC
TGINNVQSL	126.689	i	8.5	BMDC
VGPSNSPTF	137.885	i	8.5	BMDC
VTIINRDHF	260.869	i	8.5	BMDC
(pQ)SPVNIFKL	184.905	i	8.5	BMDC
YGIENTDSI	280.013	i	8.5	BMDC
YAPVSPIVI	172.483	i	8.5	BMDC
QSPVNIFKL	100.145	i	8.5	BMDC
VGEINHDLL	85.179	i	8.5	BMDC
NSIINIAKL	32.9268	i	8.5	BMDC
VLFINSIHA	39.8609	i	8.5	BMDC
YSPSNHHIL	90.4563	i	8.5	BMDC
SGVTHIDPL	78.0169	i	8.5	BMDC
VVIKNSDYI	37.3481	i	8.5	BMDC
FAIKNTDDV	25.3433	i	8.5	BMDC
YSQVNKRYI	8.66302	i	8.5	BMDC
SIFRFLNI	6942.75	ii	8.5	BMDC
STLNFNNL	602.972	ii	8.5	BMDC
AAFEFINSL	723.523	ii	8.5	BMDC
ITYRFYLI	293.341	ii	8.5	BMDC
KSYNYMLL	0	ii	8.5	BMDC
TSYKFESV	449.852	ii	8.5	BMDC
RISRFANL	0	ii	8.5	BMDC
VIYIFTVRL	493.165	ii	8.5	BMDC
TNLEYKTL	149.565	ii	8.5	BMDC
VSLDYINTM	72.7822	ii	8.5	BMDC
TIQRFSSL	241.996	ii	8.5	BMDC
DLFPSFVRL	0	ii	8.5	BMDC
TIIEAYNL	22.3572	ii	8.5	BMDC
INVEYRFL	131.095	ii	8.5	BMDC
SVYLHTNL	97.2364	ii	8.5	BMDC
YTLIYRQL	107.737	ii	8.5	BMDC
SQFSYKEL	21.1614	ii	8.5	BMDC
LNFRFENV	0	ii	8.5	BMDC
SIYGFGVTF	507.832	ii	8.5	BMDC
VFIDIREL	7.58454	ii	8.5	BMDC
NTYLFNIL	115.511	ii	8.5	BMDC
TVYVFPNT	23.7204	ii	8.5	BMDC
TIFKYIGL	43.9234	ii	8.5	BMDC
VNLAYSKL	10.3612	ii	8.5	BMDC
AIVNYANL	0	ii	8.5	BMDC
YSLPNAGDVI	1764.44	ii	8.5	BMDC
FQVVNPHLL	1470.39	ii	8.5	BMDC
STILNSIDI	1064.86	ii	8.5	BMDC
YAHINALEYI	563.555	ii	8.5	BMDC
NSNINIIHI	486.52	ii	8.5	BMDC
GSPTNLEFI	1029.36	ii	8.5	BMDC
TGINNVQSL	161.335	ii	8.5	BMDC
VGPSNSPTF	123.628	ii	8.5	BMDC
VTIINRDHF	445.414	ii	8.5	BMDC
(pQ)SPVNIFKL	174.442	ii	8.5	BMDC
YGIENTDSI	296.565	ii	8.5	BMDC
YAPVSPIVI	168.655	ii	8.5	BMDC
QSPVNIFKL	104.448	ii	8.5	BMDC
VGEINHDLL	219.593	ii	8.5	BMDC
NSIINIAKL	54.1993	ii	8.5	BMDC
VLFINSIHA	60.6427	ii	8.5	BMDC
YSPSNHHIL	92.7075	ii	8.5	BMDC
SGVTHIDPL	111.976	ii	8.5	BMDC
VVIKNSDYI	37.0442	ii	8.5	BMDC
FAIKNTDDV	45.8446	ii	8.5	BMDC
YSQVNKRYI	9.43156	ii	8.5	BMDC
SIFRFLNI	30.3006	i	0.5	DC24
STLNFNNL	0	i	0.5	DC24
AAFEFINSL	469.285	i	0.5	DC24
ITYRFYLI	61.2309	i	0.5	DC24
KSYNYMLL	7.31582	i	0.5	DC24
TSYKFESV	7.42094	i	0.5	DC24
RISRFANL	0	i	0.5	DC24
VIYIFTVRL	16.064	i	0.5	DC24
TNLEYKTL	15.4498	i	0.5	DC24
VSLDYINTM	0	i	0.5	DC24
TIQRFSSL	62.9656	i	0.5	DC24
DLFPSFVRL	0	i	0.5	DC24
TIIEAYNL	237.496	i	0.5	DC24
INVEYRFL	3.72951	i	0.5	DC24
SVYLHTNL	0	i	0.5	DC24
YTLIYRQL	0	i	0.5	DC24
SQFSYKEL	6.07664	i	0.5	DC24
LNFRFENV	0	i	0.5	DC24
SIYGFGVTF	170.202	i	0.5	DC24
VFIDIREL	40.0915	i	0.5	DC24
NTYLFNIL	0	i	0.5	DC24
TVYVFPNT	0	i	0.5	DC24
TIFKYIGL	0	i	0.5	DC24
VNLAYSKL	0	i	0.5	DC24
AIVNYANL	0	i	0.5	DC24
YSLPNAGDVI	120.729	i	0.5	DC24
FQVVNPHLL	4.66381	i	0.5	DC24
STILNSIDI	12.1388	i	0.5	DC24
YAHINALEYI	0	i	0.5	DC24
NSNINIIHI	23.1977	i	0.5	DC24
GSPTNLEFI	0	i	0.5	DC24
TGINNVQSL	0	i	0.5	DC24
VGPSNSPTF	15.3185	i	0.5	DC24
VTIINRDHF	3.36729	i	0.5	DC24
(pQ)SPVNIFKL	4.16335	i	0.5	DC24
YGIENTDSI	0	i	0.5	DC24
YAPVSPIVI	0.562134	i	0.5	DC24
QSPVNIFKL	25.9313	i	0.5	DC24
VGEINHDLL	3.03983	i	0.5	DC24
NSIINIAKL	0	i	0.5	DC24
VLFINSIHA	156.86	i	0.5	DC24
YSPSNHHIL	2.53408	i	0.5	DC24
SGVTHIDPL	2.22545	i	0.5	DC24
VVIKNSDYI	0	i	0.5	DC24
FAIKNTDDV	0	i	0.5	DC24
YSQVNKRYI	0	i	0.5	DC24
SIFRFLNI	10.2579	ii	0.5	DC24
STLNFNNL	0	ii	0.5	DC24
AAFEFINSL	463.32	ii	0.5	DC24
ITYRFYLI	13.2751	ii	0.5	DC24
KSYNYMLL	10.0169	ii	0.5	DC24
TSYKFESV	10.6216	ii	0.5	DC24
RISRFANL	19.9551	ii	0.5	DC24
VIYIFTVRL	3.6679	ii	0.5	DC24
TNLEYKTL	63.0744	ii	0.5	DC24
VSLDYINTM	0	ii	0.5	DC24
TIQRFSSL	123.004	ii	0.5	DC24
DLFPSFVRL	0	ii	0.5	DC24
TIIEAYNL	132.805	ii	0.5	DC24
INVEYRFL	11.1033	ii	0.5	DC24
SVYLHTNL	1.48928	ii	0.5	DC24
YTLIYRQL	0	ii	0.5	DC24
SQFSYKEL	8.2937	ii	0.5	DC24
LNFRFENV	20.7468	ii	0.5	DC24
SIYGFGVTF	28.2302	ii	0.5	DC24
VFIDIREL	27.311	ii	0.5	DC24
NTYLFNIL	0	ii	0.5	DC24
TVYVFPNT	0	ii	0.5	DC24
TIFKYIGL	0	ii	0.5	DC24
VNLAYSKL	0	ii	0.5	DC24
AIVNYANL	0	ii	0.5	DC24
YSLPNAGDVI	53.9673	ii	0.5	DC24
FQVVNPHLL	16.0687	ii	0.5	DC24
STILNSIDI	19.8177	ii	0.5	DC24
YAHINALEYI	17.6521	ii	0.5	DC24
NSNINIIHI	223.184	ii	0.5	DC24
GSPTNLEFI	0	ii	0.5	DC24
TGINNVQSL	0	ii	0.5	DC24
VGPSNSPTF	24.9761	ii	0.5	DC24
VTIINRDHF	8.93385	ii	0.5	DC24
(pQ)SPVNIFKL	4.83555	ii	0.5	DC24
YGIENTDSI	0	ii	0.5	DC24
YAPVSPIVI	0	ii	0.5	DC24
QSPVNIFKL	23.0799	ii	0.5	DC24
VGEINHDLL	2.367	ii	0.5	DC24
NSIINIAKL	0	ii	0.5	DC24
VLFINSIHA	250.644	ii	0.5	DC24
YSPSNHHIL	0	ii	0.5	DC24
SGVTHIDPL	1.42471	ii	0.5	DC24
VVIKNSDYI	0	ii	0.5	DC24
FAIKNTDDV	0	ii	0.5	DC24
YSQVNKRYI	0.680857	ii	0.5	DC24
SIFRFLNI	41.7139	i	2.5	DC24
STLNFNNL	830.324	i	2.5	DC24
AAFEFINSL	3251.95	i	2.5	DC24
ITYRFYLI	401.011	i	2.5	DC24
KSYNYMLL	0	i	2.5	DC24
TSYKFESV	185.473	i	2.5	DC24
RISRFANL	132.762	i	2.5	DC24
VIYIFTVRL	67.3666	i	2.5	DC24
TNLEYKTL	268.011	i	2.5	DC24
VSLDYINTM	0	i	2.5	DC24
TIQRFSSL	399.452	i	2.5	DC24
DLFPSFVRL	71.4677	i	2.5	DC24
TIIEAYNL	396.392	i	2.5	DC24
INVEYRFL	55.9158	i	2.5	DC24
SVYLHTNL	49.6539	i	2.5	DC24
YTLIYRQL	37.8439	i	2.5	DC24
SQFSYKEL	55.9245	i	2.5	DC24
LNFRFENV	70.4119	i	2.5	DC24
SIYGFGVTF	1547.74	i	2.5	DC24
VFIDIREL	166.772	i	2.5	DC24
NTYLFNIL	20.5458	i	2.5	DC24
TVYVFPNT	5.66463	i	2.5	DC24
TIFKYIGL	36.2931	i	2.5	DC24
VNLAYSKL	3.54944	i	2.5	DC24
AIVNYANL	2.88358	i	2.5	DC24
YSLPNAGDVI	817.815	i	2.5	DC24
FQVVNPHLL	131.99	i	2.5	DC24
STILNSIDI	97.3129	i	2.5	DC24
YAHINALEYI	143.204	i	2.5	DC24
NSNINIIHI	123.017	i	2.5	DC24
GSPTNLEFI	22.2831	i	2.5	DC24
TGINNVQSL	43.1395	i	2.5	DC24
VGPSNSPTF	107.263	i	2.5	DC24
VTIINRDHF	35.9012	i	2.5	DC24
(pQ)SPVNIFKL	123.561	i	2.5	DC24
YGIENTDSI	22.2352	i	2.5	DC24
YAPVSPIVI	44.7058	i	2.5	DC24
QSPVNIFKL	99.8944	i	2.5	DC24
VGEINHDLL	25.5566	i	2.5	DC24
NSIINIAKL	14.2151	i	2.5	DC24
VLFINSIHA	451.679	i	2.5	DC24
YSPSNHHIL	34.1665	i	2.5	DC24
SGVTHIDPL	42.935	i	2.5	DC24
VVIKNSDYI	8.35567	i	2.5	DC24
FAIKNTDDV	2.50245	i	2.5	DC24
YSQVNKRYI	1.16959	i	2.5	DC24
SIFRFLNI	411.595	ii	2.5	DC24
STLNFNNL	130.492	ii	2.5	DC24
AAFEFINSL	1101.91	ii	2.5	DC24
ITYRFYLI	193.214	ii	2.5	DC24
KSYNYMLL	31.2031	ii	2.5	DC24
TSYKFESV	214.14	ii	2.5	DC24
RISRFANL	207.394	ii	2.5	DC24
VIYIFTVRL	59.173	ii	2.5	DC24
TNLEYKTL	2036.96	ii	2.5	DC24
VSLDYINTM	0	ii	2.5	DC24
TIQRFSSL	687.375	ii	2.5	DC24
DLFPSFVRL	47.9719	ii	2.5	DC24
TIIEAYNL	137.446	ii	2.5	DC24
INVEYRFL	114.416	ii	2.5	DC24
SVYLHTNL	5.38657	ii	2.5	DC24
YTLIYRQL	4.46121	ii	2.5	DC24
SQFSYKEL	48.1339	ii	2.5	DC24
LNFRFENV	89.5767	ii	2.5	DC24
SIYGFGVTF	315.427	ii	2.5	DC24
VFIDIREL	49.4847	ii	2.5	DC24
NTYLFNIL	0	ii	2.5	DC24
TVYVFPNT	6.48252	ii	2.5	DC24
TIFKYIGL	4.29477	ii	2.5	DC24
VNLAYSKL	1.52153	ii	2.5	DC24
AIVNYANL	0	ii	2.5	DC24
YSLPNAGDVI	330.268	ii	2.5	DC24
FQVVNPHLL	558.476	ii	2.5	DC24
STILNSIDI	521.291	ii	2.5	DC24
YAHINALEYI	261.188	ii	2.5	DC24
NSNINIIHI	175.899	ii	2.5	DC24
GSPTNLEFI	2.78828	ii	2.5	DC24
TGINNVQSL	13.3788	ii	2.5	DC24
VGPSNSPTF	203.509	ii	2.5	DC24
VTIINRDHF	83.8488	ii	2.5	DC24
(pQ)SPVNIFKL	155.768	ii	2.5	DC24
YGIENTDSI	49.761	ii	2.5	DC24
YAPVSPIVI	20.2791	ii	2.5	DC24
QSPVNIFKL	141.383	ii	2.5	DC24
VGEINHDLL	6.15616	ii	2.5	DC24
NSIINIAKL	10.6305	ii	2.5	DC24
VLFINSIHA	583.843	ii	2.5	DC24
YSPSNHHIL	70.8885	ii	2.5	DC24
SGVTHIDPL	29.55	ii	2.5	DC24
VVIKNSDYI	6.76919	ii	2.5	DC24
FAIKNTDDV	1.29436	ii	2.5	DC24
YSQVNKRYI	2.08696	ii	2.5	DC24
SIFRFLNI	2020.43	i	4.5	DC24
STLNFNNL	2256.05	i	4.5	DC24
AAFEFINSL	3052.77	i	4.5	DC24
ITYRFYLI	376.238	i	4.5	DC24
KSYNYMLL	85.9794	i	4.5	DC24
TSYKFESV	257.952	i	4.5	DC24
RISRFANL	152.554	i	4.5	DC24
VIYIFTVRL	560.857	i	4.5	DC24
TNLEYKTL	286.382	i	4.5	DC24
VSLDYINTM	112.771	i	4.5	DC24
TIQRFSSL	329.439	i	4.5	DC24
DLFPSFVRL	131.319	i	4.5	DC24
TIIEAYNL	122.9	i	4.5	DC24
INVEYRFL	67.0172	i	4.5	DC24
SVYLHTNL	142.112	i	4.5	DC24
YTLIYRQL	149.981	i	4.5	DC24
SQFSYKEL	33.5693	i	4.5	DC24
LNFRFENV	84.8023	i	4.5	DC24
SIYGFGVTF	1434.9	i	4.5	DC24
VFIDIREL	105.783	i	4.5	DC24
NTYLFNIL	82.6955	i	4.5	DC24
TVYVFPNT	13.7421	i	4.5	DC24
TIFKYIGL	156.125	i	4.5	DC24
VNLAYSKL	8.94953	i	4.5	DC24
AIVNYANL	8.61551	i	4.5	DC24
YSLPNAGDVI	872.904	i	4.5	DC24
FQVVNPHLL	295.55	i	4.5	DC24
STILNSIDI	143.675	i	4.5	DC24
YAHINALEYI	154.795	i	4.5	DC24
NSNINIIHI	791.996	i	4.5	DC24
GSPTNLEFI	403.88	i	4.5	DC24
TGINNVQSL	141.374	i	4.5	DC24
VGPSNSPTF	93.0408	i	4.5	DC24
VTIINRDHF	95.0594	i	4.5	DC24
(pQ)SPVNIFKL	123.094	i	4.5	DC24
YGIENTDSI	44.5447	i	4.5	DC24
YAPVSPIVI	243.693	i	4.5	DC24
QSPVNIFKL	52.1236	i	4.5	DC24
VGEINHDLL	165.317	i	4.5	DC24
NSIINIAKL	27.3925	i	4.5	DC24
VLFINSIHA	158.578	i	4.5	DC24
YSPSNHHIL	53.5021	i	4.5	DC24
SGVTHIDPL	109.782	i	4.5	DC24
VVIKNSDYI	15.7516	i	4.5	DC24
FAIKNTDDV	9.84868	i	4.5	DC24
YSQVNKRYI	0	i	4.5	DC24
SIFRFLNI	1007.82	ii	4.5	DC24
STLNFNNL	736.381	ii	4.5	DC24
AAFEFINSL	1839.06	ii	4.5	DC24
ITYRFYLI	123.939	ii	4.5	DC24
KSYNYMLL	0	ii	4.5	DC24
TSYKFESV	208.374	ii	4.5	DC24
RISRFANL	89.536	ii	4.5	DC24
VIYIFTVRL	198.84	ii	4.5	DC24
TNLEYKTL	268.176	ii	4.5	DC24
VSLDYINTM	0	ii	4.5	DC24
TIQRFSSL	199.74	ii	4.5	DC24
DLFPSFVRL	65.7963	ii	4.5	DC24
TIIEAYNL	53.9122	ii	4.5	DC24
INVEYRFL	123.396	ii	4.5	DC24
SVYLHTNL	147.435	ii	4.5	DC24
YTLIYRQL	26.7937	ii	4.5	DC24
SQFSYKEL	16.2241	ii	4.5	DC24
LNFRFENV	63.8081	ii	4.5	DC24
SIYGFGVTF	34.5886	ii	4.5	DC24
VFIDIREL	25.5437	ii	4.5	DC24
NTYLFNIL	11.6818	ii	4.5	DC24
TVYVFPNT	9.65819	ii	4.5	DC24
TIFKYIGL	25.512	ii	4.5	DC24
VNLAYSKL	4.18898	ii	4.5	DC24
AIVNYANL	0	ii	4.5	DC24
YSLPNAGDVI	383.931	ii	4.5	DC24
FQVVNPHLL	1104.55	ii	4.5	DC24
STILNSIDI	470.51	ii	4.5	DC24
YAHINALEYI	200.995	ii	4.5	DC24
NSNINIIHI	1219.86	ii	4.5	DC24
GSPTNLEFI	160.21	ii	4.5	DC24
TGINNVQSL	81.4675	ii	4.5	DC24
VGPSNSPTF	177.913	ii	4.5	DC24
VTIINRDHF	179.138	ii	4.5	DC24
(pQ)SPVNIFKL	232.761	ii	4.5	DC24
YGIENTDSI	167.895	ii	4.5	DC24
YAPVSPIVI	254.389	ii	4.5	DC24
QSPVNIFKL	73.2946	ii	4.5	DC24
VGEINHDLL	64.8011	ii	4.5	DC24
NSIINIAKL	15.4894	ii	4.5	DC24
VLFINSIHA	296.984	ii	4.5	DC24
YSPSNHHIL	91.1821	ii	4.5	DC24
SGVTHIDPL	76.1633	ii	4.5	DC24
VVIKNSDYI	16.438	ii	4.5	DC24
FAIKNTDDV	6.93609	ii	4.5	DC24
YSQVNKRYI	3.05432	ii	4.5	DC24
SIFRFLNI	3223.04	i	6.5	DC24
STLNFNNL	2942.89	i	6.5	DC24
AAFEFINSL	3418.99	i	6.5	DC24
ITYRFYLI	410.302	i	6.5	DC24
KSYNYMLL	145.315	i	6.5	DC24
TSYKFESV	368.905	i	6.5	DC24
RISRFANL	124.143	i	6.5	DC24
VIYIFTVRL	745.591	i	6.5	DC24
TNLEYKTL	287.085	i	6.5	DC24
VSLDYINTM	436.659	i	6.5	DC24
TIQRFSSL	315.687	i	6.5	DC24
DLFPSFVRL	121.731	i	6.5	DC24
TIIEAYNL	48.3985	i	6.5	DC24
INVEYRFL	99.7731	i	6.5	DC24
SVYLHTNL	212.049	i	6.5	DC24
YTLIYRQL	220.702	i	6.5	DC24
SQFSYKEL	16.0485	i	6.5	DC24
LNFRFENV	86.8586	i	6.5	DC24
SIYGFGVTF	995.264	i	6.5	DC24
VFIDIREL	59.974	i	6.5	DC24
NTYLFNIL	144.117	i	6.5	DC24
TVYVFPNT	22.5062	i	6.5	DC24
TIFKYIGL	159.285	i	6.5	DC24
VNLAYSKL	13.2037	i	6.5	DC24
AIVNYANL	11.0798	i	6.5	DC24
YSLPNAGDVI	1240.93	i	6.5	DC24
FQVVNPHLL	571.744	i	6.5	DC24
STILNSIDI	262.32	i	6.5	DC24
YAHINALEYI	258.756	i	6.5	DC24
NSNINIIHI	1277.87	i	6.5	DC24
GSPTNLEFI	1360.66	i	6.5	DC24
TGINNVQSL	114.896	i	6.5	DC24
VGPSNSPTF	85.4931	i	6.5	DC24
VTIINRDHF	213.472	i	6.5	DC24
(pQ)SPVNIFKL	114.042	i	6.5	DC24
YGIENTDSI	75.5608	i	6.5	DC24
YAPVSPIVI	656.076	i	6.5	DC24
QSPVNIFKL	64.8751	i	6.5	DC24
VGEINHDLL	338.274	i	6.5	DC24
NSIINIAKL	26.943	i	6.5	DC24
VLFINSIHA	78.2368	i	6.5	DC24
YSPSNHHIL	122.023	i	6.5	DC24
SGVTHIDPL	330.31	i	6.5	DC24
VVIKNSDYI	29.0616	i	6.5	DC24
FAIKNTDDV	27.0235	i	6.5	DC24
YSQVNKRYI	0	i	6.5	DC24
SIFRFLNI	533.004	ii	6.5	DC24
STLNFNNL	920.565	ii	6.5	DC24
AAFEFINSL	984.601	ii	6.5	DC24
ITYRFYLI	72.4736	ii	6.5	DC24
KSYNYMLL	0	ii	6.5	DC24
TSYKFESV	516.739	ii	6.5	DC24
RISRFANL	73.8456	ii	6.5	DC24
VIYIFTVRL	111.681	ii	6.5	DC24
TNLEYKTL	296.47	ii	6.5	DC24
VSLDYINTM	39.8033	ii	6.5	DC24
TIQRFSSL	117.886	ii	6.5	DC24
DLFPSFVRL	44.9603	ii	6.5	DC24
TIIEAYNL	11.0464	ii	6.5	DC24
INVEYRFL	126.579	ii	6.5	DC24
SVYLHTNL	34.1068	ii	6.5	DC24
YTLIYRQL	36.846	ii	6.5	DC24
SQFSYKEL	12.1108	ii	6.5	DC24
LNFRFENV	39.4043	ii	6.5	DC24
SIYGFGVTF	169.142	ii	6.5	DC24
VFIDIREL	12.9979	ii	6.5	DC24
NTYLFNIL	16.7525	ii	6.5	DC24
TVYVFPNT	8.76542	ii	6.5	DC24
TIFKYIGL	78.7918	ii	6.5	DC24
VNLAYSKL	3.46232	ii	6.5	DC24
AIVNYANL	4.35115	ii	6.5	DC24
YSLPNAGDVI	385.386	ii	6.5	DC24
FQVVNPHLL	1209.33	ii	6.5	DC24
STILNSIDI	371.032	ii	6.5	DC24
YAHINALEYI	338.796	ii	6.5	DC24
NSNINIIHI	3552.15	ii	6.5	DC24
GSPTNLEFI	452.932	ii	6.5	DC24
TGINNVQSL	47.3078	ii	6.5	DC24
VGPSNSPTF	179.673	ii	6.5	DC24
VTIINRDHF	224.432	ii	6.5	DC24
(pQ)SPVNIFKL	191.591	ii	6.5	DC24
YGIENTDSI	136.861	ii	6.5	DC24
YAPVSPIVI	280.686	ii	6.5	DC24
QSPVNIFKL	32.1731	ii	6.5	DC24
VGEINHDLL	83.7031	ii	6.5	DC24
NSIINIAKL	9.15055	ii	6.5	DC24
VLFINSIHA	79.8812	ii	6.5	DC24
YSPSNHHIL	47.458	ii	6.5	DC24
SGVTHIDPL	99.9291	ii	6.5	DC24
VVIKNSDYI	15.9617	ii	6.5	DC24
FAIKNTDDV	13.8202	ii	6.5	DC24
YSQVNKRYI	1.13345	ii	6.5	DC24
SIFRFLNI	1117.14	i	8.5	DC24
STLNFNNL	2009.31	i	8.5	DC24
AAFEFINSL	2309.89	i	8.5	DC24
ITYRFYLI	263.349	i	8.5	DC24
KSYNYMLL	0	i	8.5	DC24
TSYKFESV	319.798	i	8.5	DC24
RISRFANL	76.7389	i	8.5	DC24
VIYIFTVRL	560.691	i	8.5	DC24
TNLEYKTL	152.957	i	8.5	DC24
VSLDYINTM	742.302	i	8.5	DC24
TIQRFSSL	119.574	i	8.5	DC24
DLFPSFVRL	0	i	8.5	DC24
TIIEAYNL	9.70544	i	8.5	DC24
INVEYRFL	74.3781	i	8.5	DC24
SVYLHTNL	138.637	i	8.5	DC24
YTLIYRQL	211.004	i	8.5	DC24
SQFSYKEL	4.17474	i	8.5	DC24
LNFRFENV	0	i	8.5	DC24
SIYGFGVTF	503.8	i	8.5	DC24
VFIDIREL	25.149	i	8.5	DC24
NTYLFNIL	147.013	i	8.5	DC24
TVYVFPNT	18.3112	i	8.5	DC24
TIFKYIGL	63.9104	i	8.5	DC24
VNLAYSKL	11.1879	i	8.5	DC24
AIVNYANL	15.9763	i	8.5	DC24
YSLPNAGDVI	956.664	i	8.5	DC24
FQVVNPHLL	554.586	i	8.5	DC24
STILNSIDI	209.763	i	8.5	DC24
YAHINALEYI	186.336	i	8.5	DC24
NSNINIIHI	816.062	i	8.5	DC24
GSPTNLEFI	1533.87	i	8.5	DC24
TGINNVQSL	37.1505	i	8.5	DC24
VGPSNSPTF	48.3688	i	8.5	DC24
VTIINRDHF	208.446	i	8.5	DC24
(pQ)SPVNIFKL	68.4799	i	8.5	DC24
YGIENTDSI	78.1259	i	8.5	DC24
YAPVSPIVI	757.653	i	8.5	DC24
QSPVNIFKL	34.347	i	8.5	DC24
VGEINHDLL	223.757	i	8.5	DC24
NSIINIAKL	18.3982	i	8.5	DC24
VLFINSIHA	7.22515	i	8.5	DC24
YSPSNHHIL	155.738	i	8.5	DC24
SGVTHIDPL	370.059	i	8.5	DC24
VVIKNSDYI	32.9456	i	8.5	DC24
FAIKNTDDV	30.8549	i	8.5	DC24
YSQVNKRYI	0	i	8.5	DC24
SIFRFLNI	1072.44	ii	8.5	DC24
STLNFNNL	614.972	ii	8.5	DC24
AAFEFINSL	992.601	ii	8.5	DC24
ITYRFYLI	93.6002	ii	8.5	DC24
KSYNYMLL	42.0447	ii	8.5	DC24
TSYKFESV	269.562	ii	8.5	DC24
RISRFANL	36.9982	ii	8.5	DC24
VIYIFTVRL	189.543	ii	8.5	DC24
TNLEYKTL	5512.07	ii	8.5	DC24
VSLDYINTM	137.198	ii	8.5	DC24
TIQRFSSL	146.714	ii	8.5	DC24
DLFPSFVRL	47.3542	ii	8.5	DC24
TIIEAYNL	15.5275	ii	8.5	DC24
INVEYRFL	127.915	ii	8.5	DC24
SVYLHTNL	37.221	ii	8.5	DC24
YTLIYRQL	40.8999	ii	8.5	DC24
SQFSYKEL	5.19607	ii	8.5	DC24
LNFRFENV	33.5156	ii	8.5	DC24
SIYGFGVTF	156.794	ii	8.5	DC24
VFIDIREL	7.03268	ii	8.5	DC24
NTYLFNIL	11.9137	ii	8.5	DC24
TVYVFPNT	13.0117	ii	8.5	DC24
TIFKYIGL	34.9272	ii	8.5	DC24
VNLAYSKL	3.93039	ii	8.5	DC24
AIVNYANL	7.76806	ii	8.5	DC24
YSLPNAGDVI	434.423	ii	8.5	DC24
FQVVNPHLL	1437.84	ii	8.5	DC24
STILNSIDI	372.047	ii	8.5	DC24
YAHINALEYI	234.7	ii	8.5	DC24
NSNINIIHI	820.282	ii	8.5	DC24
GSPTNLEFI	707.422	ii	8.5	DC24
TGINNVQSL	27.4395	ii	8.5	DC24
VGPSNSPTF	200.677	ii	8.5	DC24
VTIINRDHF	254.232	ii	8.5	DC24
(pQ)SPVNIFKL	178.633	ii	8.5	DC24
YGIENTDSI	129.348	ii	8.5	DC24
YAPVSPIVI	404.073	ii	8.5	DC24
QSPVNIFKL	0	ii	8.5	DC24
VGEINHDLL	86.0305	ii	8.5	DC24
NSIINIAKL	10.6911	ii	8.5	DC24
VLFINSIHA	39.1436	ii	8.5	DC24
YSPSNHHIL	140.97	ii	8.5	DC24
SGVTHIDPL	132.696	ii	8.5	DC24
VVIKNSDYI	24.742	ii	8.5	DC24
FAIKNTDDV	22.7109	ii	8.5	DC24
YSQVNKRYI	0	ii	8.5	DC24
SIFRFLNI	14.449	i	0.5	MC57G
STLNFNNL	0	i	0.5	MC57G
AAFEFINSL	605.849	i	0.5	MC57G
ITYRFYLI	10.5245	i	0.5	MC57G
KSYNYMLL	1.93991	i	0.5	MC57G
TSYKFESV	2.08147	i	0.5	MC57G
RISRFANL	0	i	0.5	MC57G
VIYIFTVRL	10.5913	i	0.5	MC57G
TNLEYKTL	4.17688	i	0.5	MC57G
VSLDYINTM	0	i	0.5	MC57G
TIQRFSSL	17.685	i	0.5	MC57G
DLFPSFVRL	2.86866	i	0.5	MC57G
TIIEAYNL	100.859	i	0.5	MC57G
INVEYRFL	4.53019	i	0.5	MC57G
SVYLHTNL	0.775986	i	0.5	MC57G
YTLIYRQL	0	i	0.5	MC57G
SQFSYKEL	8.75064	i	0.5	MC57G
LNFRFENV	13.402	i	0.5	MC57G
SIYGFGVTF	117.838	i	0.5	MC57G
VFIDIREL	42.6582	i	0.5	MC57G
NTYLFNIL	0	i	0.5	MC57G
TVYVFPNT	0	i	0.5	MC57G
TIFKYIGL	1.30171	i	0.5	MC57G
VNLAYSKL	0	i	0.5	MC57G
AIVNYANL	0	i	0.5	MC57G
YSLPNAGDVI	59.8213	i	0.5	MC57G
FQVVNPHLL	12.6307	i	0.5	MC57G
STILNSIDI	21.9185	i	0.5	MC57G
YAHINALEYI	6.52299	i	0.5	MC57G
NSNINIIHI	96.2184	i	0.5	MC57G
GSPTNLEFI	0	i	0.5	MC57G
TGINNVQSL	0	i	0.5	MC57G
VGPSNSPTF	10.0808	i	0.5	MC57G
VTIINRDHF	3.24962	i	0.5	MC57G
(pQ)SPVNIFKL	9.6725	i	0.5	MC57G
YGIENTDSI	0	i	0.5	MC57G
YAPVSPIVI	1.04799	i	0.5	MC57G
QSPVNIFKL	28.1793	i	0.5	MC57G
VGEINHDLL	5.84557	i	0.5	MC57G
NSIINIAKL	0	i	0.5	MC57G
VLFINSIHA	151.275	i	0.5	MC57G
YSPSNHHIL	2.35662	i	0.5	MC57G
SGVTHIDPL	1.60258	i	0.5	MC57G
VVIKNSDYI	0	i	0.5	MC57G
FAIKNTDDV	0.601599	i	0.5	MC57G
YSQVNKRYI	2.70243	i	0.5	MC57G
SIFRFLNI	0	ii	0.5	MC57G
STLNFNNL	0	ii	0.5	MC57G
AAFEFINSL	458.484	ii	0.5	MC57G
ITYRFYLI	0	ii	0.5	MC57G
KSYNYMLL	0	ii	0.5	MC57G
TSYKFESV	1.10427	ii	0.5	MC57G
RISRFANL	0	ii	0.5	MC57G
VIYIFTVRL	0	ii	0.5	MC57G
TNLEYKTL	7.08846	ii	0.5	MC57G
VSLDYINTM	0	ii	0.5	MC57G
TIQRFSSL	42.8022	ii	0.5	MC57G
DLFPSFVRL	0	ii	0.5	MC57G
TIIEAYNL	69.7281	ii	0.5	MC57G
INVEYRFL	7.16899	ii	0.5	MC57G
SVYLHTNL	0	ii	0.5	MC57G
YTLIYRQL	0	ii	0.5	MC57G
SQFSYKEL	7.0551	ii	0.5	MC57G
LNFRFENV	0	ii	0.5	MC57G
SIYGFGVTF	107.718	ii	0.5	MC57G
VFIDIREL	28.7575	ii	0.5	MC57G
NTYLFNIL	0	ii	0.5	MC57G
TVYVFPNT	0	ii	0.5	MC57G
TIFKYIGL	0	ii	0.5	MC57G
VNLAYSKL	0	ii	0.5	MC57G
AIVNYANL	0	ii	0.5	MC57G
YSLPNAGDVI	33.6974	ii	0.5	MC57G
FQVVNPHLL	8.3827	ii	0.5	MC57G
STILNSIDI	0	ii	0.5	MC57G
YAHINALEYI	0	ii	0.5	MC57G
NSNINIIHI	58.2612	ii	0.5	MC57G
GSPTNLEFI	0	ii	0.5	MC57G
TGINNVQSL	0	ii	0.5	MC57G
VGPSNSPTF	11.5186	ii	0.5	MC57G
VTIINRDHF	0	ii	0.5	MC57G
(pQ)SPVNIFKL	0	ii	0.5	MC57G
YGIENTDSI	0	ii	0.5	MC57G
YAPVSPIVI	0	ii	0.5	MC57G
QSPVNIFKL	19.4142	ii	0.5	MC57G
VGEINHDLL	0	ii	0.5	MC57G
NSIINIAKL	0	ii	0.5	MC57G
VLFINSIHA	72.8465	ii	0.5	MC57G
YSPSNHHIL	0	ii	0.5	MC57G
SGVTHIDPL	1.04243	ii	0.5	MC57G
VVIKNSDYI	0	ii	0.5	MC57G
FAIKNTDDV	0	ii	0.5	MC57G
YSQVNKRYI	7.04452	ii	0.5	MC57G
SIFRFLNI	288.483	i	2.5	MC57G
STLNFNNL	1519.24	i	2.5	MC57G
AAFEFINSL	2642.79	i	2.5	MC57G
ITYRFYLI	50.644	i	2.5	MC57G
KSYNYMLL	25.2963	i	2.5	MC57G
TSYKFESV	14.9875	i	2.5	MC57G
RISRFANL	26.6226	i	2.5	MC57G
VIYIFTVRL	51.1555	i	2.5	MC57G
TNLEYKTL	28.6168	i	2.5	MC57G
VSLDYINTM	0	i	2.5	MC57G
TIQRFSSL	60.3194	i	2.5	MC57G
DLFPSFVRL	17.3884	i	2.5	MC57G
TIIEAYNL	73.3515	i	2.5	MC57G
INVEYRFL	19.3741	i	2.5	MC57G
SVYLHTNL	71.466	i	2.5	MC57G
YTLIYRQL	9.32226	i	2.5	MC57G
SQFSYKEL	37.6722	i	2.5	MC57G
LNFRFENV	39.4539	i	2.5	MC57G
SIYGFGVTF	431.737	i	2.5	MC57G
VFIDIREL	71.261	i	2.5	MC57G
NTYLFNIL	7.47728	i	2.5	MC57G
TVYVFPNT	4.61092	i	2.5	MC57G
TIFKYIGL	50.2477	i	2.5	MC57G
VNLAYSKL	0	i	2.5	MC57G
AIVNYANL	2.34806	i	2.5	MC57G
YSLPNAGDVI	271.401	i	2.5	MC57G
FQVVNPHLL	206.45	i	2.5	MC57G
STILNSIDI	174.597	i	2.5	MC57G
YAHINALEYI	34.5515	i	2.5	MC57G
NSNINIIHI	627.221	i	2.5	MC57G
GSPTNLEFI	49.639	i	2.5	MC57G
TGINNVQSL	17.6675	i	2.5	MC57G
VGPSNSPTF	44.824	i	2.5	MC57G
VTIINRDHF	28.6664	i	2.5	MC57G
(pQ)SPVNIFKL	68.2937	i	2.5	MC57G
YGIENTDSI	4.77663	i	2.5	MC57G
YAPVSPIVI	326.593	i	2.5	MC57G
QSPVNIFKL	45.4833	i	2.5	MC57G
VGEINHDLL	207.235	i	2.5	MC57G
NSIINIAKL	10.5288	i	2.5	MC57G
VLFINSIHA	43.2156	i	2.5	MC57G
YSPSNHHIL	78.1772	i	2.5	MC57G
SGVTHIDPL	58.9142	i	2.5	MC57G
VVIKNSDYI	1.60802	i	2.5	MC57G
FAIKNTDDV	3.08146	i	2.5	MC57G
YSQVNKRYI	7.22345	i	2.5	MC57G
SIFRFLNI	224.333	ii	2.5	MC57G
STLNFNNL	1470.65	ii	2.5	MC57G
AAFEFINSL	2316.33	ii	2.5	MC57G
ITYRFYLI	34.5755	ii	2.5	MC57G
KSYNYMLL	0	ii	2.5	MC57G
TSYKFESV	17.0649	ii	2.5	MC57G
RISRFANL	41.7256	ii	2.5	MC57G
VIYIFTVRL	31.897	ii	2.5	MC57G
TNLEYKTL	62.77	ii	2.5	MC57G
VSLDYINTM	0	ii	2.5	MC57G
TIQRFSSL	371.121	ii	2.5	MC57G
DLFPSFVRL	42.8987	ii	2.5	MC57G
TIIEAYNL	47.6517	ii	2.5	MC57G
INVEYRFL	22.6233	ii	2.5	MC57G
SVYLHTNL	66.071	ii	2.5	MC57G
YTLIYRQL	6.91892	ii	2.5	MC57G
SQFSYKEL	33.1752	ii	2.5	MC57G
LNFRFENV	29.6919	ii	2.5	MC57G
SIYGFGVTF	612.626	ii	2.5	MC57G
VFIDIREL	57.1685	ii	2.5	MC57G
NTYLFNIL	0	ii	2.5	MC57G
TVYVFPNT	4.00015	ii	2.5	MC57G
TIFKYIGL	28.4558	ii	2.5	MC57G
VNLAYSKL	0	ii	2.5	MC57G
AIVNYANL	3.02166	ii	2.5	MC57G
YSLPNAGDVI	315.402	ii	2.5	MC57G
FQVVNPHLL	195.747	ii	2.5	MC57G
STILNSIDI	119.974	ii	2.5	MC57G
YAHINALEYI	47.4207	ii	2.5	MC57G
NSNINIIHI	677.474	ii	2.5	MC57G
GSPTNLEFI	64.7167	ii	2.5	MC57G
TGINNVQSL	14.9196	ii	2.5	MC57G
VGPSNSPTF	27.6064	ii	2.5	MC57G
VTIINRDHF	131.808	ii	2.5	MC57G
(pQ)SPVNIFKL	65.1304	ii	2.5	MC57G
YGIENTDSI	4.33755	ii	2.5	MC57G
YAPVSPIVI	283.498	ii	2.5	MC57G
QSPVNIFKL	27.9011	ii	2.5	MC57G
VGEINHDLL	207.882	ii	2.5	MC57G
NSIINIAKL	8.37223	ii	2.5	MC57G
VLFINSIHA	57.9169	ii	2.5	MC57G
YSPSNHHIL	53.2727	ii	2.5	MC57G
SGVTHIDPL	61.7008	ii	2.5	MC57G
VVIKNSDYI	1.64898	ii	2.5	MC57G
FAIKNTDDV	2.77829	ii	2.5	MC57G
YSQVNKRYI	6.54249	ii	2.5	MC57G
SIFRFLNI	335.318	i	4.5	MC57G
STLNFNNL	1538.61	i	4.5	MC57G
AAFEFINSL	1985.32	i	4.5	MC57G
ITYRFYLI	32.0893	i	4.5	MC57G
KSYNYMLL	28.5396	i	4.5	MC57G
TSYKFESV	13.4816	i	4.5	MC57G
RISRFANL	21.3567	i	4.5	MC57G
VIYIFTVRL	38.5481	i	4.5	MC57G
TNLEYKTL	17.7666	i	4.5	MC57G
VSLDYINTM	57.1599	i	4.5	MC57G
TIQRFSSL	36.0818	i	4.5	MC57G
DLFPSFVRL	12.2878	i	4.5	MC57G
TIIEAYNL	20.5988	i	4.5	MC57G
INVEYRFL	16.1356	i	4.5	MC57G
SVYLHTNL	87.8131	i	4.5	MC57G
YTLIYRQL	12.7706	i	4.5	MC57G
SQFSYKEL	13.6439	i	4.5	MC57G
LNFRFENV	26.3408	i	4.5	MC57G
SIYGFGVTF	357.297	i	4.5	MC57G
VFIDIREL	28.7407	i	4.5	MC57G
NTYLFNIL	17.5996	i	4.5	MC57G
TVYVFPNT	6.18133	i	4.5	MC57G
TIFKYIGL	53.2292	i	4.5	MC57G
VNLAYSKL	0.190599	i	4.5	MC57G
AIVNYANL	2.28818	i	4.5	MC57G
YSLPNAGDVI	338.706	i	4.5	MC57G
FQVVNPHLL	286.65	i	4.5	MC57G
STILNSIDI	160.361	i	4.5	MC57G
YAHINALEYI	29.6463	i	4.5	MC57G
NSNINIIHI	1550.5	i	4.5	MC57G
GSPTNLEFI	249.034	i	4.5	MC57G
TGINNVQSL	10.4989	i	4.5	MC57G
VGPSNSPTF	11.8924	i	4.5	MC57G
VTIINRDHF	40.5125	i	4.5	MC57G
(pQ)SPVNIFKL	24.883	i	4.5	MC57G
YGIENTDSI	4.76687	i	4.5	MC57G
YAPVSPIVI	686.302	i	4.5	MC57G
QSPVNIFKL	24.5532	i	4.5	MC57G
VGEINHDLL	538.194	i	4.5	MC57G
NSIINIAKL	5.36804	i	4.5	MC57G
VLFINSIHA	5.75936	i	4.5	MC57G
YSPSNHHIL	83.6568	i	4.5	MC57G
SGVTHIDPL	122.508	i	4.5	MC57G
VVIKNSDYI	2.26945	i	4.5	MC57G
FAIKNTDDV	5.44559	i	4.5	MC57G
YSQVNKRYI	2.99456	i	4.5	MC57G
SIFRFLNI	371.596	ii	4.5	MC57G
STLNFNNL	1872.57	ii	4.5	MC57G
AAFEFINSL	2234.44	ii	4.5	MC57G
ITYRFYLI	33.3796	ii	4.5	MC57G
KSYNYMLL	0	ii	4.5	MC57G
TSYKFESV	18.1889	ii	4.5	MC57G
RISRFANL	21.5897	ii	4.5	MC57G
VIYIFTVRL	45.7267	ii	4.5	MC57G
TNLEYKTL	60.2735	ii	4.5	MC57G
VSLDYINTM	41.8856	ii	4.5	MC57G
TIQRFSSL	120.742	ii	4.5	MC57G
DLFPSFVRL	18.582	ii	4.5	MC57G
TIIEAYNL	18.864	ii	4.5	MC57G
INVEYRFL	22.0566	ii	4.5	MC57G
SVYLHTNL	108.586	ii	4.5	MC57G
YTLIYRQL	13.2077	ii	4.5	MC57G
SQFSYKEL	17.0968	ii	4.5	MC57G
LNFRFENV	22.9037	ii	4.5	MC57G
SIYGFGVTF	491.489	ii	4.5	MC57G
VFIDIREL	25.8237	ii	4.5	MC57G
NTYLFNIL	12.3528	ii	4.5	MC57G
TVYVFPNT	8.1514	ii	4.5	MC57G
TIFKYIGL	66.1471	ii	4.5	MC57G
VNLAYSKL	0.678113	ii	4.5	MC57G
AIVNYANL	2.12963	ii	4.5	MC57G
YSLPNAGDVI	417.439	ii	4.5	MC57G
FQVVNPHLL	368.079	ii	4.5	MC57G
STILNSIDI	211.061	ii	4.5	MC57G
YAHINALEYI	62.633	ii	4.5	MC57G
NSNINIIHI	1850.46	ii	4.5	MC57G
GSPTNLEFI	375.663	ii	4.5	MC57G
TGINNVQSL	11.105	ii	4.5	MC57G
VGPSNSPTF	14.6218	ii	4.5	MC57G
VTIINRDHF	86.6247	ii	4.5	MC57G
(pQ)SPVNIFKL	27.8494	ii	4.5	MC57G
YGIENTDSI	4.8546	ii	4.5	MC57G
YAPVSPIVI	869.572	ii	4.5	MC57G
QSPVNIFKL	9.35697	ii	4.5	MC57G
VGEINHDLL	658.162	ii	4.5	MC57G
NSIINIAKL	7.35859	ii	4.5	MC57G
VLFINSIHA	7.61865	ii	4.5	MC57G
YSPSNHHIL	120.384	ii	4.5	MC57G
SGVTHIDPL	201.933	ii	4.5	MC57G
VVIKNSDYI	2.00893	ii	4.5	MC57G
FAIKNTDDV	5.24313	ii	4.5	MC57G
YSQVNKRYI	6.90839	ii	4.5	MC57G
SIFRFLNI	480.509	i	6.5	MC57G
STLNFNNL	1701.25	i	6.5	MC57G
AAFEFINSL	2371.09	i	6.5	MC57G
ITYRFYLI	39.1484	i	6.5	MC57G
KSYNYMLL	39.7937	i	6.5	MC57G
TSYKFESV	17.5334	i	6.5	MC57G
RISRFANL	16.8092	i	6.5	MC57G
VIYIFTVRL	49.7916	i	6.5	MC57G
TNLEYKTL	17.2819	i	6.5	MC57G
VSLDYINTM	189.133	i	6.5	MC57G
TIQRFSSL	28.3839	i	6.5	MC57G
DLFPSFVRL	14.8875	i	6.5	MC57G
TIIEAYNL	16.164	i	6.5	MC57G
INVEYRFL	20.565	i	6.5	MC57G
SVYLHTNL	127.62	i	6.5	MC57G
YTLIYRQL	16.2537	i	6.5	MC57G
SQFSYKEL	7.95508	i	6.5	MC57G
LNFRFENV	26.676	i	6.5	MC57G
SIYGFGVTF	285.156	i	6.5	MC57G
VFIDIREL	17.8039	i	6.5	MC57G
NTYLFNIL	20.9452	i	6.5	MC57G
TVYVFPNT	9.19562	i	6.5	MC57G
TIFKYIGL	49.2043	i	6.5	MC57G
VNLAYSKL	0.320339	i	6.5	MC57G
AIVNYANL	2.80868	i	6.5	MC57G
YSLPNAGDVI	472.726	i	6.5	MC57G
FQVVNPHLL	454.179	i	6.5	MC57G
STILNSIDI	239.632	i	6.5	MC57G
YAHINALEYI	63.6457	i	6.5	MC57G
NSNINIIHI	1809.86	i	6.5	MC57G
GSPTNLEFI	487.814	i	6.5	MC57G
TGINNVQSL	7.76803	i	6.5	MC57G
VGPSNSPTF	11.3696	i	6.5	MC57G
VTIINRDHF	63.7027	i	6.5	MC57G
(pQ)SPVNIFKL	21.4646	i	6.5	MC57G
YGIENTDSI	8.00916	i	6.5	MC57G
YAPVSPIVI	1386.46	i	6.5	MC57G
QSPVNIFKL	20.9163	i	6.5	MC57G
VGEINHDLL	675.911	i	6.5	MC57G
NSIINIAKL	6.33603	i	6.5	MC57G
VLFINSIHA	2.47872	i	6.5	MC57G
YSPSNHHIL	157.923	i	6.5	MC57G
SGVTHIDPL	245.174	i	6.5	MC57G
VVIKNSDYI	3.18243	i	6.5	MC57G
FAIKNTDDV	9.22532	i	6.5	MC57G
YSQVNKRYI	0	i	6.5	MC57G
SIFRFLNI	435.511	ii	6.5	MC57G
STLNFNNL	1756	ii	6.5	MC57G
AAFEFINSL	1913.12	ii	6.5	MC57G
ITYRFYLI	25.0722	ii	6.5	MC57G
KSYNYMLL	43.5957	ii	6.5	MC57G
TSYKFESV	20.0563	ii	6.5	MC57G
RISRFANL	30.4441	ii	6.5	MC57G
VIYIFTVRL	38.4119	ii	6.5	MC57G
TNLEYKTL	36.7438	ii	6.5	MC57G
VSLDYINTM	116.708	ii	6.5	MC57G
TIQRFSSL	90.8355	ii	6.5	MC57G
DLFPSFVRL	12.225	ii	6.5	MC57G
TIIEAYNL	14.6855	ii	6.5	MC57G
INVEYRFL	27.099	ii	6.5	MC57G
SVYLHTNL	117.256	ii	6.5	MC57G
YTLIYRQL	12.9723	ii	6.5	MC57G
SQFSYKEL	5.53331	ii	6.5	MC57G
LNFRFENV	18.9986	ii	6.5	MC57G
SIYGFGVTF	207.655	ii	6.5	MC57G
VFIDIREL	13.2855	ii	6.5	MC57G
NTYLFNIL	11.4881	ii	6.5	MC57G
TVYVFPNT	9.25971	ii	6.5	MC57G
TIFKYIGL	40.1183	ii	6.5	MC57G
VNLAYSKL	0.988648	ii	6.5	MC57G
AIVNYANL	1.8101	ii	6.5	MC57G
YSLPNAGDVI	552.122	ii	6.5	MC57G
FQVVNPHLL	483.258	ii	6.5	MC57G
STILNSIDI	271.388	ii	6.5	MC57G
YAHINALEYI	108.154	ii	6.5	MC57G
NSNINIIHI	1487.74	ii	6.5	MC57G
GSPTNLEFI	564.738	ii	6.5	MC57G
TGINNVQSL	10.2355	ii	6.5	MC57G
VGPSNSPTF	11.8467	ii	6.5	MC57G
VTIINRDHF	95.5398	ii	6.5	MC57G
(pQ)SPVNIFKL	27.8365	ii	6.5	MC57G
YGIENTDSI	14.2594	ii	6.5	MC57G
YAPVSPIVI	1538.56	ii	6.5	MC57G
QSPVNIFKL	17.4387	ii	6.5	MC57G
VGEINHDLL	577.312	ii	6.5	MC57G
NSIINIAKL	8.2928	ii	6.5	MC57G
VLFINSIHA	4.54736	ii	6.5	MC57G
YSPSNHHIL	178.877	ii	6.5	MC57G
SGVTHIDPL	274.707	ii	6.5	MC57G
VVIKNSDYI	2.87147	ii	6.5	MC57G
FAIKNTDDV	11.5659	ii	6.5	MC57G
YSQVNKRYI	16.4054	ii	6.5	MC57G
SIFRFLNI	548.385	i	8.5	MC57G
STLNFNNL	1417.03	i	8.5	MC57G
AAFEFINSL	2608.28	i	8.5	MC57G
ITYRFYLI	32.2893	i	8.5	MC57G
KSYNYMLL	52.1446	i	8.5	MC57G
TSYKFESV	18.7812	i	8.5	MC57G
RISRFANL	17.1767	i	8.5	MC57G
VIYIFTVRL	54.9974	i	8.5	MC57G
TNLEYKTL	15.9353	i	8.5	MC57G
VSLDYINTM	379.947	i	8.5	MC57G
TIQRFSSL	21.7152	i	8.5	MC57G
DLFPSFVRL	13.449	i	8.5	MC57G
TIIEAYNL	11.8194	i	8.5	MC57G
INVEYRFL	22.0474	i	8.5	MC57G
SVYLHTNL	139.452	i	8.5	MC57G
YTLIYRQL	16.5278	i	8.5	MC57G
SQFSYKEL	4.44197	i	8.5	MC57G
LNFRFENV	23.7227	i	8.5	MC57G
SIYGFGVTF	300.179	i	8.5	MC57G
VFIDIREL	8.8856	i	8.5	MC57G
NTYLFNIL	24.6864	i	8.5	MC57G
TVYVFPNT	10.3781	i	8.5	MC57G
TIFKYIGL	41.2586	i	8.5	MC57G
VNLAYSKL	0.242132	i	8.5	MC57G
AIVNYANL	1.52096	i	8.5	MC57G
YSLPNAGDVI	540.432	i	8.5	MC57G
FQVVNPHLL	664.13	i	8.5	MC57G
STILNSIDI	262.657	i	8.5	MC57G
YAHINALEYI	51.4317	i	8.5	MC57G
NSNINIIHI	1549.77	i	8.5	MC57G
GSPTNLEFI	662.618	i	8.5	MC57G
TGINNVQSL	3.28786	i	8.5	MC57G
VGPSNSPTF	8.97331	i	8.5	MC57G
VTIINRDHF	76.5986	i	8.5	MC57G
(pQ)SPVNIFKL	14.7576	i	8.5	MC57G
YGIENTDSI	8.95347	i	8.5	MC57G
YAPVSPIVI	1805.35	i	8.5	MC57G
QSPVNIFKL	8.67386	i	8.5	MC57G
VGEINHDLL	563.467	i	8.5	MC57G
NSIINIAKL	3.56443	i	8.5	MC57G
VLFINSIHA	1.8632	i	8.5	MC57G
YSPSNHHIL	168.515	i	8.5	MC57G
SGVTHIDPL	348.314	i	8.5	MC57G
VVIKNSDYI	4.01405	i	8.5	MC57G
FAIKNTDDV	12.5487	i	8.5	MC57G
YSQVNKRYI	2.42271	i	8.5	MC57G
SIFRFLNI	499.095	ii	8.5	MC57G
STLNFNNL	814.969	ii	8.5	MC57G
AAFEFINSL	1618.11	ii	8.5	MC57G
ITYRFYLI	18.6069	ii	8.5	MC57G
KSYNYMLL	60.5126	ii	8.5	MC57G
TSYKFESV	16.3696	ii	8.5	MC57G
RISRFANL	0	ii	8.5	MC57G
VIYIFTVRL	69.2929	ii	8.5	MC57G
TNLEYKTL	49.4551	ii	8.5	MC57G
VSLDYINTM	149.029	ii	8.5	MC57G
TIQRFSSL	32.9062	ii	8.5	MC57G
DLFPSFVRL	8.50096	ii	8.5	MC57G
TIIEAYNL	7.93132	ii	8.5	MC57G
INVEYRFL	17.9847	ii	8.5	MC57G
SVYLHTNL	96.3912	ii	8.5	MC57G
YTLIYRQL	12.4954	ii	8.5	MC57G
SQFSYKEL	3.1216	ii	8.5	MC57G
LNFRFENV	23.8891	ii	8.5	MC57G
SIYGFGVTF	246.965	ii	8.5	MC57G
VFIDIREL	5.87379	ii	8.5	MC57G
NTYLFNIL	24.035	ii	8.5	MC57G
TVYVFPNT	8.28924	ii	8.5	MC57G
TIFKYIGL	42.1647	ii	8.5	MC57G
VNLAYSKL	0.64024	ii	8.5	MC57G
AIVNYANL	2.18512	ii	8.5	MC57G
YSLPNAGDVI	517.627	ii	8.5	MC57G
FQVVNPHLL	483.779	ii	8.5	MC57G
STILNSIDI	199.204	ii	8.5	MC57G
YAHINALEYI	81.536	ii	8.5	MC57G
NSNINIIHI	1009.37	ii	8.5	MC57G
GSPTNLEFI	804.077	ii	8.5	MC57G
TGINNVQSL	9.41507	ii	8.5	MC57G
VGPSNSPTF	10.5211	ii	8.5	MC57G
VTIINRDHF	40.0553	ii	8.5	MC57G
(pQ)SPVNIFKL	19.8431	ii	8.5	MC57G
YGIENTDSI	7.21344	ii	8.5	MC57G
YAPVSPIVI	1327.33	ii	8.5	MC57G
QSPVNIFKL	6.23984	ii	8.5	MC57G
VGEINHDLL	605.186	ii	8.5	MC57G
NSIINIAKL	5.1717	ii	8.5	MC57G
VLFINSIHA	2.36063	ii	8.5	MC57G
YSPSNHHIL	190.03	ii	8.5	MC57G
SGVTHIDPL	281.577	ii	8.5	MC57G
VVIKNSDYI	2.96167	ii	8.5	MC57G
FAIKNTDDV	9.76574	ii	8.5	MC57G
YSQVNKRYI	6.46764	ii	8.5	MC57G
SIFRFLNI		i	0.5	PMF
STLNFNNL	0	i	0.5	PMF
AAFEFINSL	169.875	i	0.5	PMF
ITYRFYLI	0	i	0.5	PMF
KSYNYMLL	0	i	0.5	PMF
TSYKFESV	1.29285	i	0.5	PMF
RISRFANL	0	i	0.5	PMF
VIYIFTVRL	0	i	0.5	PMF
TNLEYKTL		i	0.5	PMF
VSLDYINTM	0	i	0.5	PMF
TIQRFSSL	8.43523	i	0.5	PMF
DLFPSFVRL	0	i	0.5	PMF
TIIEAYNL	16.995	i	0.5	PMF
INVEYRFL	0	i	0.5	PMF
SVYLHTNL	0	i	0.5	PMF
YTLIYRQL	0	i	0.5	PMF
SQFSYKEL	1.41625	i	0.5	PMF
LNFRFENV	0	i	0.5	PMF
SIYGFGVTF	0	i	0.5	PMF
VFIDIREL	2.03739	i	0.5	PMF
NTYLFNIL	0	i	0.5	PMF
TVYVFPNT	0	i	0.5	PMF
TIFKYIGL	2.80498	i	0.5	PMF
VNLAYSKL	0	i	0.5	PMF
AIVNYANL	0	i	0.5	PMF
YSLPNAGDVI	5.17247	i	0.5	PMF
FQVVNPHLL	4.70253	i	0.5	PMF
STILNSIDI	11.2679	i	0.5	PMF
YAHINALEYI		i	0.5	PMF
NSNINIIHI	30.5832	i	0.5	PMF
GSPTNLEFI	1.5336	i	0.5	PMF
TGINNVQSL	0	i	0.5	PMF
VGPSNSPTF	4.43809	i	0.5	PMF
VTIINRDHF	1.31757	i	0.5	PMF
(pQ)SPVNIFKL	6.56193	i	0.5	PMF
YGIENTDSI	4.40406	i	0.5	PMF
YAPVSPIVI	0	i	0.5	PMF
QSPVNIFKL	0	i	0.5	PMF
VGEINHDLL	0	i	0.5	PMF
NSIINIAKL	0	i	0.5	PMF
VLFINSIHA	7.09898	i	0.5	PMF
YSPSNHHIL	1.44169	i	0.5	PMF
SGVTHIDPL	0.244886	i	0.5	PMF
VVIKNSDYI	0	i	0.5	PMF
FAIKNTDDV	0	i	0.5	PMF
YSQVNKRYI	0	i	0.5	PMF
SIFRFLNI		ii	0.5	PMF
STLNFNNL	0	ii	0.5	PMF
AAFEFINSL	81.5868	ii	0.5	PMF
ITYRFYLI	0	ii	0.5	PMF
KSYNYMLL		ii	0.5	PMF
TSYKFESV	0.259172	ii	0.5	PMF
RISRFANL	0	ii	0.5	PMF
VIYIFTVRL		ii	0.5	PMF
TNLEYKTL		ii	0.5	PMF
VSLDYINTM	0	ii	0.5	PMF
TIQRFSSL	0	ii	0.5	PMF
DLFPSFVRL	0	ii	0.5	PMF
TIIEAYNL	14.2062	ii	0.5	PMF
INVEYRFL	4.07711	ii	0.5	PMF
SVYLHTNL	0	ii	0.5	PMF
YTLIYRQL	0	ii	0.5	PMF
SQFSYKEL	3.22048	ii	0.5	PMF
LNFRFENV	0	ii	0.5	PMF
SIYGFGVTF	22.929	ii	0.5	PMF
VFIDIREL	2.2221	ii	0.5	PMF
NTYLFNIL	0	ii	0.5	PMF
TVYVFPNT	0	ii	0.5	PMF
TIFKYIGL	0	ii	0.5	PMF
VNLAYSKL	0	ii	0.5	PMF
AIVNYANL	0	ii	0.5	PMF
YSLPNAGDVI	3.36857	ii	0.5	PMF
FQVVNPHLL	5.66892	ii	0.5	PMF
STILNSIDI	6.68417	ii	0.5	PMF
YAHINALEYI	0	ii	0.5	PMF
NSNINIIHI	84.8142	ii	0.5	PMF
GSPTNLEFI	1.07367	ii	0.5	PMF
TGINNVQSL	0	ii	0.5	PMF
VGPSNSPTF	2.94059	ii	0.5	PMF
VTIINRDHF	1.89878	ii	0.5	PMF
(pQ)SPVNIFKL	4.25671	ii	0.5	PMF
YGIENTDSI	2.03487	ii	0.5	PMF
YAPVSPIVI	0.320947	ii	0.5	PMF
QSPVNIFKL	0	ii	0.5	PMF
VGEINHDLL	0	ii	0.5	PMF
NSIINIAKL	0	ii	0.5	PMF
VLFINSIHA	7.51952	ii	0.5	PMF
YSPSNHHIL	0.586475	ii	0.5	PMF
SGVTHIDPL	0.552436	ii	0.5	PMF
VVIKNSDYI	0	ii	0.5	PMF
FAIKNTDDV	0.297197	ii	0.5	PMF
YSQVNKRYI	0	ii	0.5	PMF
SIFRFLNI		i	2.5	PMF
STLNFNNL	63.5312	i	2.5	PMF
AAFEFINSL	332.397	i	2.5	PMF
ITYRFYLI	0	i	2.5	PMF
KSYNYMLL	287.601	i	2.5	PMF
TSYKFESV	3.99011	i	2.5	PMF
RISRFANL	0	i	2.5	PMF
VIYIFTVRL	0	i	2.5	PMF
TNLEYKTL		i	2.5	PMF
VSLDYINTM	0	i	2.5	PMF
TIQRFSSL	20.1227	i	2.5	PMF
DLFPSFVRL	0	i	2.5	PMF
TIIEAYNL	2.90425	i	2.5	PMF
INVEYRFL	0	i	2.5	PMF
SVYLHTNL	3.25832	i	2.5	PMF
YTLIYRQL	0	i	2.5	PMF
SQFSYKEL	7.40766	i	2.5	PMF
LNFRFENV	0	i	2.5	PMF
SIYGFGVTF	21.9463	i	2.5	PMF
VFIDIREL	1.88384	i	2.5	PMF
NTYLFNIL	0	i	2.5	PMF
TVYVFPNT	0	i	2.5	PMF
TIFKYIGL	0	i	2.5	PMF
VNLAYSKL	0	i	2.5	PMF
AIVNYANL	0	i	2.5	PMF
YSLPNAGDVI	11.3232	i	2.5	PMF
FQVVNPHLL	39.2971	i	2.5	PMF
STILNSIDI	24.198	i	2.5	PMF
YAHINALEYI		i	2.5	PMF
NSNINIIHI	64.5821	i	2.5	PMF
GSPTNLEFI	4.91474	i	2.5	PMF
TGINNVQSL	0	i	2.5	PMF
VGPSNSPTF	4.32324	i	2.5	PMF
VTIINRDHF	3.48398	i	2.5	PMF
(pQ)SPVNIFKL	12.9513	i	2.5	PMF
YGIENTDSI	7.56181	i	2.5	PMF
YAPVSPIVI	5.60048	i	2.5	PMF
QSPVNIFKL	0	i	2.5	PMF
VGEINHDLL	2.46993	i	2.5	PMF
NSIINIAKL	0	i	2.5	PMF
VLFINSIHA	5.49571	i	2.5	PMF
YSPSNHHIL	22.9156	i	2.5	PMF
SGVTHIDPL	3.91309	i	2.5	PMF
VVIKNSDYI	0	i	2.5	PMF
FAIKNTDDV	0.28569	i	2.5	PMF
YSQVNKRYI	0	i	2.5	PMF
SIFRFLNI	68.25	ii	2.5	PMF
STLNFNNL	52.0664	ii	2.5	PMF
AAFEFINSL	316.107	ii	2.5	PMF
ITYRFYLI	5.06546	ii	2.5	PMF
KSYNYMLL		ii	2.5	PMF
TSYKFESV	2.5872	ii	2.5	PMF
RISRFANL	7.63046	ii	2.5	PMF
VIYIFTVRL	0	ii	2.5	PMF
TNLEYKTL		ii	2.5	PMF
VSLDYINTM		ii	2.5	PMF
TIQRFSSL	23.1495	ii	2.5	PMF
DLFPSFVRL	3.37746	ii	2.5	PMF
TIIEAYNL	1.66827	ii	2.5	PMF
INVEYRFL	5.04975	ii	2.5	PMF
SVYLHTNL	2.6679	ii	2.5	PMF
YTLIYRQL	0.433385	ii	2.5	PMF
SQFSYKEL	5.63519	ii	2.5	PMF
LNFRFENV	0	ii	2.5	PMF
SIYGFGVTF	28.652	ii	2.5	PMF
VFIDIREL	1.56408	ii	2.5	PMF
NTYLFNIL	0	ii	2.5	PMF
TVYVFPNT	0	ii	2.5	PMF
TIFKYIGL	1.84718	ii	2.5	PMF
VNLAYSKL	0	ii	2.5	PMF
AIVNYANL	0	ii	2.5	PMF
YSLPNAGDVI	9.8752	ii	2.5	PMF
FQVVNPHLL	38.4837	ii	2.5	PMF
STILNSIDI	21.6425	ii	2.5	PMF
YAHINALEYI	0	ii	2.5	PMF
NSNINIIHI	100.376	ii	2.5	PMF
GSPTNLEFI	2.69082	ii	2.5	PMF
TGINNVQSL	0.863744	ii	2.5	PMF
VGPSNSPTF	4.01565	ii	2.5	PMF
VTIINRDHF	4.59708	ii	2.5	PMF
(pQ)SPVNIFKL	6.27676	ii	2.5	PMF
YGIENTDSI	11.1858	ii	2.5	PMF
YAPVSPIVI	5.10963	ii	2.5	PMF
QSPVNIFKL	0	ii	2.5	PMF
VGEINHDLL	1.53405	ii	2.5	PMF
NSIINIAKL	0	ii	2.5	PMF
VLFINSIHA	1.89176	ii	2.5	PMF
YSPSNHHIL	22.4294	ii	2.5	PMF
SGVTHIDPL	2.9426	ii	2.5	PMF
VVIKNSDYI	0.28073	ii	2.5	PMF
FAIKNTDDV	0.346276	ii	2.5	PMF
YSQVNKRYI	0	ii	2.5	PMF
SIFRFLNI	58.6306	i	4.5	PMF
STLNFNNL	79.403	i	4.5	PMF
AAFEFINSL	912.265	i	4.5	PMF
ITYRFYLI	0	i	4.5	PMF
KSYNYMLL	0	i	4.5	PMF
TSYKFESV	3.61433	i	4.5	PMF
RISRFANL	3.31643	i	4.5	PMF
VIYIFTVRL	0	i	4.5	PMF
TNLEYKTL		i	4.5	PMF
VSLDYINTM	0	i	4.5	PMF
TIQRFSSL	28.8492	i	4.5	PMF
DLFPSFVRL	0	i	4.5	PMF
TIIEAYNL	1.22135	i	4.5	PMF
INVEYRFL	0	i	4.5	PMF
SVYLHTNL	4.2091	i	4.5	PMF
YTLIYRQL	1.07492	i	4.5	PMF
SQFSYKEL	2.44774	i	4.5	PMF
LNFRFENV	0	i	4.5	PMF
SIYGFGVTF	19.9046	i	4.5	PMF
VFIDIREL	0.728411	i	4.5	PMF
NTYLFNIL	0	i	4.5	PMF
TVYVFPNT	0	i	4.5	PMF
TIFKYIGL	83.7434	i	4.5	PMF
VNLAYSKL	0	i	4.5	PMF
AIVNYANL	0	i	4.5	PMF
YSLPNAGDVI	8.82703	i	4.5	PMF
FQVVNPHLL	37.8392	i	4.5	PMF
STILNSIDI	15.7077	i	4.5	PMF
YAHINALEYI		i	4.5	PMF
NSNINIIHI	107.922	i	4.5	PMF
GSPTNLEFI	14.0815	i	4.5	PMF
TGINNVQSL	0	i	4.5	PMF
VGPSNSPTF	4.70942	i	4.5	PMF
VTIINRDHF	3.91194	i	4.5	PMF
(pQ)SPVNIFKL	0	i	4.5	PMF
YGIENTDSI	5.80692	i	4.5	PMF
YAPVSPIVI	10.6669	i	4.5	PMF
QSPVNIFKL	0	i	4.5	PMF
VGEINHDLL	6.6202	i	4.5	PMF
NSIINIAKL	0	i	4.5	PMF
VLFINSIHA	1.36424	i	4.5	PMF
YSPSNHHIL	8.10867	i	4.5	PMF
SGVTHIDPL	5.44403	i	4.5	PMF
VVIKNSDYI	0	i	4.5	PMF
FAIKNTDDV	0	i	4.5	PMF
YSQVNKRYI	0	i	4.5	PMF
SIFRFLNI		ii	4.5	PMF
STLNFNNL	168.335	ii	4.5	PMF
AAFEFINSL	550.779	ii	4.5	PMF
ITYRFYLI	0	ii	4.5	PMF
KSYNYMLL		ii	4.5	PMF
TSYKFESV	4.21919	ii	4.5	PMF
RISRFANL	0	ii	4.5	PMF
VIYIFTVRL	0	ii	4.5	PMF
TNLEYKTL		ii	4.5	PMF
VSLDYINTM		ii	4.5	PMF
TIQRFSSL	11.5634	ii	4.5	PMF
DLFPSFVRL	11.3814	ii	4.5	PMF
TIIEAYNL	0	ii	4.5	PMF
INVEYRFL	2.8611	ii	4.5	PMF
SVYLHTNL	6.60266	ii	4.5	PMF
YTLIYRQL	2.43343	ii	4.5	PMF
SQFSYKEL	3.27025	ii	4.5	PMF
LNFRFENV	0	ii	4.5	PMF
SIYGFGVTF	9.98296	ii	4.5	PMF
VFIDIREL	0.528164	ii	4.5	PMF
NTYLFNIL	0	ii	4.5	PMF
TVYVFPNT	0	ii	4.5	PMF
TIFKYIGL	18.8537	ii	4.5	PMF
VNLAYSKL	0.325732	ii	4.5	PMF
AIVNYANL	0	ii	4.5	PMF
YSLPNAGDVI	8.31829	ii	4.5	PMF
FQVVNPHLL	56.4107	ii	4.5	PMF
STILNSIDI	34.0636	ii	4.5	PMF
YAHINALEYI		ii	4.5	PMF
NSNINIIHI	483.697	ii	4.5	PMF
GSPTNLEFI	18.2677	ii	4.5	PMF
TGINNVQSL	1.02299	ii	4.5	PMF
VGPSNSPTF	3.43894	ii	4.5	PMF
VTIINRDHF	6.33098	ii	4.5	PMF
(pQ)SPVNIFKL	5.03593	ii	4.5	PMF
YGIENTDSI	6.11799	ii	4.5	PMF
YAPVSPIVI	18.835	ii	4.5	PMF
QSPVNIFKL	0	ii	4.5	PMF
VGEINHDLL	6.08266	ii	4.5	PMF
NSIINIAKL	0	ii	4.5	PMF
VLFINSIHA	0.597651	ii	4.5	PMF
YSPSNHHIL	11.2464	ii	4.5	PMF
SGVTHIDPL	6.10325	ii	4.5	PMF
VVIKNSDYI	0	ii	4.5	PMF
FAIKNTDDV	0.539088	ii	4.5	PMF
YSQVNKRYI	0	ii	4.5	PMF
SIFRFLNI		i	6.5	PMF
STLNFNNL	129.372	i	6.5	PMF
AAFEFINSL	130.163	i	6.5	PMF
ITYRFYLI	0	i	6.5	PMF
KSYNYMLL	0	i	6.5	PMF
TSYKFESV	1.87551	i	6.5	PMF
RISRFANL		i	6.5	PMF
VIYIFTVRL	0	i	6.5	PMF
TNLEYKTL		i	6.5	PMF
VSLDYINTM	0	i	6.5	PMF
TIQRFSSL	0	i	6.5	PMF
DLFPSFVRL	0	i	6.5	PMF
TIIEAYNL	0	i	6.5	PMF
INVEYRFL	0	i	6.5	PMF
SVYLHTNL	6.26828	i	6.5	PMF
YTLIYRQL	0	i	6.5	PMF
SQFSYKEL	1.66426	i	6.5	PMF
LNFRFENV	0	i	6.5	PMF
SIYGFGVTF	21.5427	i	6.5	PMF
VFIDIREL	0	i	6.5	PMF
NTYLFNIL	0	i	6.5	PMF
TVYVFPNT	0	i	6.5	PMF
TIFKYIGL	16.0655	i	6.5	PMF
VNLAYSKL	0	i	6.5	PMF
AIVNYANL	0	i	6.5	PMF
YSLPNAGDVI	17.0271	i	6.5	PMF
FQVVNPHLL	54.4029	i	6.5	PMF
STILNSIDI	28.5589	i	6.5	PMF
YAHINALEYI		i	6.5	PMF
NSNINIIHI	152.304	i	6.5	PMF
GSPTNLEFI	25.9152	i	6.5	PMF
TGINNVQSL	0	i	6.5	PMF
VGPSNSPTF	3.68984	i	6.5	PMF
VTIINRDHF	6.19361	i	6.5	PMF
(pQ)SPVNIFKL	4.28027	i	6.5	PMF
YGIENTDSI	7.67931	i	6.5	PMF
YAPVSPIVI	19.9627	i	6.5	PMF
QSPVNIFKL	0	i	6.5	PMF
VGEINHDLL	11.1486	i	6.5	PMF
NSIINIAKL	0	i	6.5	PMF
VLFINSIHA	0	i	6.5	PMF
YSPSNHHIL	12.8156	i	6.5	PMF
SGVTHIDPL	6.27387	i	6.5	PMF
VVIKNSDYI	0	i	6.5	PMF
FAIKNTDDV	0	i	6.5	PMF
YSQVNKRYI	0	i	6.5	PMF
SIFRFLNI	158.873	ii	6.5	PMF
STLNFNNL	256.154	ii	6.5	PMF
AAFEFINSL	312.707	ii	6.5	PMF
ITYRFYLI	6.30702	ii	6.5	PMF
KSYNYMLL		ii	6.5	PMF
TSYKFESV	6.4646	ii	6.5	PMF
RISRFANL	2.82678	ii	6.5	PMF
VIYIFTVRL	0	ii	6.5	PMF
TNLEYKTL		ii	6.5	PMF
VSLDYINTM		ii	6.5	PMF
TIQRFSSL	53.7878	ii	6.5	PMF
DLFPSFVRL	9.75138	ii	6.5	PMF
TIIEAYNL	1.83425	ii	6.5	PMF
INVEYRFL	0	ii	6.5	PMF
SVYLHTNL	12.3635	ii	6.5	PMF
YTLIYRQL	3.49482	ii	6.5	PMF
SQFSYKEL	3.03966	ii	6.5	PMF
LNFRFENV	1.68193	ii	6.5	PMF
SIYGFGVTF	49.5036	ii	6.5	PMF
VFIDIREL	0.684683	ii	6.5	PMF
NTYLFNIL	0	ii	6.5	PMF
TVYVFPNT	0.821221	ii	6.5	PMF
TIFKYIGL	27.8638	ii	6.5	PMF
VNLAYSKL	0.43847	ii	6.5	PMF
AIVNYANL	0	ii	6.5	PMF
YSLPNAGDVI	20.4606	ii	6.5	PMF
FQVVNPHLL	90.4983	ii	6.5	PMF
STILNSIDI	44.4069	ii	6.5	PMF
YAHINALEYI	0	ii	6.5	PMF
NSNINIIHI	383.747	ii	6.5	PMF
GSPTNLEFI	49.0715	ii	6.5	PMF
TGINNVQSL	2.51264	ii	6.5	PMF
VGPSNSPTF	4.51239	ii	6.5	PMF
VTIINRDHF	9.12527	ii	6.5	PMF
(pQ)SPVNIFKL	3.74935	ii	6.5	PMF
YGIENTDSI	10.0003	ii	6.5	PMF
YAPVSPIVI	33.1419	ii	6.5	PMF
QSPVNIFKL	0	ii	6.5	PMF
VGEINHDLL	14.417	ii	6.5	PMF
NSIINIAKL	0	ii	6.5	PMF
VLFINSIHA	1.48474	ii	6.5	PMF
YSPSNHHIL	17.3808	ii	6.5	PMF
SGVTHIDPL	9.68442	ii	6.5	PMF
VVIKNSDYI	0.706612	ii	6.5	PMF
FAIKNTDDV	1.09032	ii	6.5	PMF
YSQVNKRYI	0	ii	6.5	PMF
SIFRFLNI		i	8.5	PMF
STLNFNNL	193.218	i	8.5	PMF
AAFEFINSL	173.834	i	8.5	PMF
ITYRFYLI		i	8.5	PMF
KSYNYMLL	0	i	8.5	PMF
TSYKFESV	4.16082	i	8.5	PMF
RISRFANL	0	i	8.5	PMF
VIYIFTVRL	0	i	8.5	PMF
TNLEYKTL		i	8.5	PMF
VSLDYINTM	84.6729	i	8.5	PMF
TIQRFSSL	0	i	8.5	PMF
DLFPSFVRL	0	i	8.5	PMF
TIIEAYNL	0	i	8.5	PMF
INVEYRFL	0	i	8.5	PMF
SVYLHTNL	9.88548	i	8.5	PMF
YTLIYRQL	2.84419	i	8.5	PMF
SQFSYKEL	0	i	8.5	PMF
LNFRFENV	0	i	8.5	PMF
SIYGFGVTF	0	i	8.5	PMF
VFIDIREL	0	i	8.5	PMF
NTYLFNIL	0	i	8.5	PMF
TVYVFPNT	0	i	8.5	PMF
TIFKYIGL	27.6851	i	8.5	PMF
VNLAYSKL	0	i	8.5	PMF
AIVNYANL	0	i	8.5	PMF
YSLPNAGDVI	15.6917	i	8.5	PMF
FQVVNPHLL	58.9099	i	8.5	PMF
STILNSIDI	31.1531	i	8.5	PMF
YAHINALEYI		i	8.5	PMF
NSNINIIHI	296.196	i	8.5	PMF
GSPTNLEFI	63.8559	i	8.5	PMF
TGINNVQSL	0	i	8.5	PMF
VGPSNSPTF	6.07595	i	8.5	PMF
VTIINRDHF	6.96314	i	8.5	PMF
(pQ)SPVNIFKL	0	i	8.5	PMF
YGIENTDSI	14.7286	i	8.5	PMF
YAPVSPIVI	29.8927	i	8.5	PMF
QSPVNIFKL	0	i	8.5	PMF
VGEINHDLL	18.3033	i	8.5	PMF
NSIINIAKL	0	i	8.5	PMF
VLFINSIHA	0	i	8.5	PMF
YSPSNHHIL	18.0508	i	8.5	PMF
SGVTHIDPL	6.85363	i	8.5	PMF
VVIKNSDYI	0	i	8.5	PMF
FAIKNTDDV	0.773274	i	8.5	PMF
YSQVNKRYI	0	i	8.5	PMF
SIFRFLNI		ii	8.5	PMF
STLNFNNL	153.37	ii	8.5	PMF
AAFEFINSL	721.599	ii	8.5	PMF
ITYRFYLI	8.94081	ii	8.5	PMF
KSYNYMLL		ii	8.5	PMF
TSYKFESV	6.19435	ii	8.5	PMF
RISRFANL	0	ii	8.5	PMF
VIYIFTVRL		ii	8.5	PMF
TNLEYKTL		ii	8.5	PMF
VSLDYINTM		ii	8.5	PMF
TIQRFSSL	21.1398	ii	8.5	PMF
DLFPSFVRL	3.06906	ii	8.5	PMF
TIIEAYNL	0	ii	8.5	PMF
INVEYRFL	0	ii	8.5	PMF
SVYLHTNL	9.22896	ii	8.5	PMF
YTLIYRQL	2.40555	ii	8.5	PMF
SQFSYKEL	1.32066	ii	8.5	PMF
LNFRFENV	1.62904	ii	8.5	PMF
SIYGFGVTF	19.1795	ii	8.5	PMF
VFIDIREL	0	ii	8.5	PMF
NTYLFNIL	0	ii	8.5	PMF
TVYVFPNT	0.605391	ii	8.5	PMF
TIFKYIGL	9.82066	ii	8.5	PMF
VNLAYSKL	0.531996	ii	8.5	PMF
AIVNYANL	0	ii	8.5	PMF
YSLPNAGDVI	19.696	ii	8.5	PMF
FQVVNPHLL	70.4412	ii	8.5	PMF
STILNSIDI	26.4337	ii	8.5	PMF
YAHINALEYI	0	ii	8.5	PMF
NSNINIIHI	143.107	ii	8.5	PMF
GSPTNLEFI	61.4444	ii	8.5	PMF
TGINNVQSL	0.830736	ii	8.5	PMF
VGPSNSPTF	5.55797	ii	8.5	PMF
VTIINRDHF	7.37319	ii	8.5	PMF
(pQ)SPVNIFKL	3.78192	ii	8.5	PMF
YGIENTDSI	29.6033	ii	8.5	PMF
YAPVSPIVI	36.2228	ii	8.5	PMF
QSPVNIFKL	0	ii	8.5	PMF
VGEINHDLL	8.93284	ii	8.5	PMF
NSIINIAKL	0	ii	8.5	PMF
VLFINSIHA	0.566887	ii	8.5	PMF
YSPSNHHIL	17.2231	ii	8.5	PMF
SGVTHIDPL	7.78338	ii	8.5	PMF
VVIKNSDYI	0.458811	ii	8.5	PMF
FAIKNTDDV	1.45597	ii	8.5	PMF
YSQVNKRYI	0	ii	8.5	PMF

## Sheet: Protein LFQ in vitro
Protein Group	Protein ID	Accession	Significance	Coverage (%)	#Peptides	#Unique	PTM	BMDC_i_0p5 Intensity	BMDC_ii_0p5 Intensity	BMDC_i_2p5 Intensity	BMDC_ii_2p5 Intensity	BMDC_i_4p5 Intensity	BMDC_ii_4p5 Intensity	BMDC_i_6p5 Intensity	BMDC_ii_6p5 Intensity	BMDC_i_8p5 Intensity	BMDC_ii_8p5 Intensity	DC24_i_0p5 Intensity	DC24_ii_0p5 Intensity	DC24_i_2p5 Intensity	DC24_ii_2p5 Intensity	DC24_i_4p5 Intensity	DC24_ii_4p5 Intensity	DC24_i_6p5 Intensity	DC24_ii_6p5 Intensity	DC24_i_8p5 Intensity	DC24_ii_8p5 Intensity	MC57G_i_0p5 Intensity	MC57G_ii_0p5 Intensity	MC57G_i_2p5 Intensity	MC57G_ii_2p5 Intensity	MC57G_i_4p5 Intensity	MC57G_ii_4p5 Intensity	MC57G_i_6p5 Intensity	MC57G_ii_6p5 Intensity	MC57G_i_8p5 Intensity	MC57G_ii_8p5 Intensity	PMF_i_0p5 Intensity	PMF_ii_0p5 Intensity	PMF_i_2p5 Intensity	PMF_ii_2p5 Intensity	PMF_i_4p5 Intensity	PMF_ii_4p5 Intensity	PMF_i_6p5 Intensity	PMF_ii_6p5 Intensity	PMF_i_8p5 Intensity	PMF_ii_8p5 Intensity	Sample Profile (Ratio)	BMDC_0.5hrs Intensity
1	186	tr|E9Q616|E9Q616_MOUSE	200	55	292	256	Oxidation (M); Phosphorylation (STY); Deamidation (NQ)	153000000	285000000	144000000	278000000	170000000	340000000	220000000	308000000	171000000	306000000	217000000	233000000	212000000	223000000	171000000	199000000	147000000	214000000	240000000	225000000	428000000	405000000	429000000	428000000	411000000	384000000	525000000	508000000	443000000	488000000	581000000	724000000	409000000	565000000	286000000	478000000	523000000	670000000	411000000	912000000	0.71:1.33:0.67:1.30:0.79:1.59:1.03:1.44:0.80:1.43:1.01:1.09:0.99:1.04:0.80:0.93:0.69:1.00:1.12:1.05:2.00:1.89:2.00:2.00:1.92:1.79:2.45:2.37:2.07:2.28:2.71:3.38:1.91:2.64:1.34:2.23:2.44:3.13:1.92:4.26	219000000
2	65	sp|Q9QXS1|PLEC_MOUSE	200	63	292	6	Deamidation (NQ); Oxidation (M); Phosphorylation (STY)	685000	1440000	1040000	1080000	696000	1550000	823000	962000	1110000	1310000	4280000	2120000	3650000	2240000	1810000	2500000	1360000	2220000	2020000	3420000	13100000	14900000	13200000	14500000	12900000	15300000	19100000	19000000	20300000	17300000	4860000	3480000	6550000	1900000	5930000	4820000	6500000	5050000	6180000	4280000	0.31:0.65:0.47:0.49:0.31:0.70:0.37:0.43:0.50:0.59:1.93:0.95:1.65:1.01:0.82:1.13:0.61:1.00:0.91:1.54:5.89:6.70:5.97:6.55:5.84:6.91:8.59:8.55:9.13:7.81:2.19:1.57:2.95:0.86:2.68:2.17:2.93:2.28:2.79:1.93	1060000
4	181	sp|Q9JHU4|DYHC1_MOUSE	200	48	201	193	Deamidation (NQ)	86600000	67600000	82900000	69300000	88500000	76400000	88000000	79400000	56400000	64900000	68200000	37000000	57500000	39500000	61000000	31800000	51600000	39800000	40400000	25600000	48800000	47900000	43400000	43000000	42000000	44000000	28600000	37600000	28200000	30700000	52700000	57400000	19700000	25400000	33400000	30700000	50900000	45600000	52800000	45400000	2.18:1.70:2.09:1.74:2.22:1.92:2.21:2.00:1.42:1.63:1.71:0.93:1.45:0.99:1.53:0.80:1.30:1.00:1.02:0.64:1.23:1.20:1.09:1.08:1.06:1.11:0.72:0.94:0.71:0.77:1.33:1.44:0.50:0.64:0.84:0.77:1.28:1.15:1.33:1.14	77100000
5	454827	sp|Q60847|COCA1_MOUSE	200	56	136	128	Deamidation (NQ); Oxidation (M)	0	0	0	0	0	0	0	0	0	0	0	0	0	0	0	0	0	0	0	0	0	0	0	0	0	0	0	0	0	0	389000000	367000000	230000000	429000000	192000000	311000000	188000000	285000000	125000000	300000000	-:-:-:-:-:-:-:-:-:-:-:-:-:-:-:-:-:-:-:-:-:-:-:-:-:-:-:-:-:-:64.00:64.00:64.00:64.00:64.00:64.00:64.00:64.00:64.00:64.00	0
7	36	tr|B7FAU9|B7FAU9_MOUSE	200	53	127	114	Deamidation (NQ); Oxidation (M)	223000000	206000000	208000000	196000000	208000000	202000000	207000000	198000000	147000000	177000000	108000000	65000000	91000000	57700000	84800000	48500000	71600000	41900000	66100000	34200000	121000000	122000000	119000000	108000000	104000000	78700000	76900000	70500000	55300000	82800000	421000000	359000000	201000000	179000000	284000000	225000000	436000000	343000000	418000000	308000000	5.32:4.91:4.95:4.69:4.97:4.83:4.93:4.71:3.51:4.22:2.58:1.55:2.17:1.38:2.02:1.16:1.71:1.00:1.58:0.82:2.90:2.91:2.83:2.59:2.47:1.88:1.83:1.68:1.32:1.97:10.04:8.56:4.79:4.27:6.78:5.36:10.40:8.17:9.98:7.35	214000000
8	676	tr|A0A171EBL2|A0A171EBL2_MOUSE	200	29	125	125	Deamidation (NQ); Oxidation (M)	28700000	6880000	17100000	15500000	16000000	13900000	17700000	18300000	14500000	17000000	20200000	23900000	11600000	23300000	6260000	9890000	4600000	14400000	12300000	13600000	4220000	7090000	8640000	3460000	11300000	10900000	14600000	10600000	6930000	10200000	75000000	127000000	55300000	186000000	41800000	95900000	30000000	135000000	32000000	94300000	2.00:0.48:1.19:1.08:1.11:0.97:1.23:1.28:1.01:1.19:1.41:1.66:0.81:1.62:0.44:0.69:0.32:1.00:0.86:0.95:0.29:0.49:0.60:0.24:0.79:0.76:1.01:0.74:0.48:0.71:5.22:8.87:3.85:12.95:2.91:6.68:2.09:9.41:2.23:6.57	28600000
9	32	sp|P26039|TLN1_MOUSE	200	51	119	101	Deamidation (NQ); Oxidation (M); Phosphorylation (STY)	184000000	146000000	160000000	138000000	164000000	141000000	153000000	137000000	139000000	118000000	132000000	71600000	112000000	72600000	107000000	62600000	95900000	65900000	81200000	40700000	53700000	52900000	48400000	46200000	39600000	43500000	26800000	38600000	26000000	32500000	92100000	79100000	31900000	34100000	49300000	42600000	77900000	66100000	80500000	57300000	2.80:2.22:2.43:2.09:2.49:2.13:2.32:2.07:2.11:1.80:2.01:1.09:1.71:1.10:1.62:0.95:1.46:1.00:1.23:0.62:0.81:0.80:0.73:0.70:0.60:0.66:0.41:0.59:0.39:0.49:1.40:1.20:0.48:0.52:0.75:0.65:1.18:1.00:1.22:0.87	165000000
13	6553	sp|Q80X90|FLNB_MOUSE	200	54	108	97	Deamidation (NQ); Oxidation (M)	23300000	15100000	21800000	16900000	21200000	19600000	19000000	19600000	16200000	17700000	16900000	13900000	14300000	15300000	13000000	10300000	14800000	13300000	17700000	20100000	139000000	126000000	126000000	113000000	133000000	129000000	108000000	130000000	114000000	108000000	163000000	111000000	80900000	69800000	120000000	77900000	157000000	84400000	157000000	116000000	1.75:1.13:1.64:1.27:1.60:1.47:1.43:1.48:1.22:1.33:1.27:1.05:1.07:1.15:0.98:0.77:1.11:1.00:1.34:1.52:10.45:9.46:9.51:8.49:10.03:9.74:8.11:9.80:8.58:8.12:12.25:8.35:6.10:5.26:9.06:5.87:11.82:6.36:11.84:8.76	19600000
14	28	tr|Q6ZQK2|Q6ZQK2_MOUSE	200	60	100	41	Deamidation (NQ); Oxidation (M)	217000000	237000000	295000000	245000000	254000000	267000000	289000000	277000000	207000000	241000000	178000000	95400000	154000000	93800000	147000000	75900000	134000000	92100000	106000000	70300000	69100000	77600000	70500000	72800000	60100000	66300000	55100000	59300000	48300000	51300000	73300000	71500000	32700000	31900000	47800000	43600000	73800000	61900000	78200000	55100000	2.36:2.57:3.20:2.66:2.75:2.90:3.14:3.01:2.25:2.61:1.93:1.04:1.67:1.02:1.60:0.82:1.46:1.00:1.15:0.76:0.75:0.84:0.77:0.79:0.65:0.72:0.60:0.64:0.52:0.56:0.80:0.78:0.36:0.35:0.52:0.47:0.80:0.67:0.85:0.60	227000000
15	32695	tr|E9PWQ3|E9PWQ3_MOUSE	200	41	100	99	Deamidation (NQ)	2970000	2780000	6340000	10100000	21200000	37400000	32900000	63600000	29600000	49800000	7680000	8240000	12700000	23700000	41600000	84000000	71200000	83200000	65000000	112000000	24600000	28800000	88200000	95300000	108000000	94500000	136000000	106000000	118000000	154000000	50400000	22100000	60100000	34000000	77400000	63700000	79100000	89300000	95300000	85000000	0.04:0.03:0.08:0.12:0.25:0.45:0.40:0.76:0.36:0.60:0.09:0.10:0.15:0.28:0.50:1.01:0.86:1.00:0.78:1.35:0.30:0.35:1.06:1.15:1.30:1.14:1.64:1.28:1.42:1.85:0.61:0.27:0.72:0.41:0.93:0.77:0.95:1.07:1.15:1.02	3060000
16	17	sp|P63038|CH60_MOUSE	200	79	69	69	Deamidation (NQ); Oxidation (M)	235000000	144000000	171000000	153000000	201000000	174000000	194000000	221000000	116000000	183000000	638000000	459000000	526000000	434000000	692000000	425000000	844000000	657000000	796000000	917000000	872000000	461000000	803000000	519000000	891000000	673000000	1290000000	852000000	1360000000	952000000	477000000	329000000	517000000	590000000	486000000	467000000	437000000	330000000	353000000	629000000	0.36:0.22:0.26:0.23:0.31:0.26:0.30:0.34:0.18:0.28:0.97:0.70:0.80:0.66:1.05:0.65:1.29:1.00:1.21:1.40:1.33:0.70:1.22:0.79:1.36:1.02:1.97:1.30:2.06:1.45:0.73:0.50:0.79:0.90:0.74:0.71:0.67:0.50:0.54:0.96	190000000
18	1576	sp|Q8VHX6-2|FLNC_MOUSE	200	44	92	79	Deamidation (NQ)	7160000	5970000	5320000	5050000	6780000	5380000	4830000	5000000	4820000	4120000	17500000	5660000	15500000	6040000	13700000	5030000	10600000	6320000	10600000	4190000	105000000	89300000	105000000	88400000	91200000	75600000	62900000	67600000	59300000	57300000	65500000	62800000	23100000	26500000	40000000	31600000	55500000	54800000	65000000	48500000	1.13:0.94:0.84:0.80:1.07:0.85:0.76:0.79:0.76:0.65:2.78:0.90:2.46:0.96:2.17:0.80:1.68:1.00:1.69:0.66:16.69:14.13:16.61:14.00:14.45:11.96:9.95:10.70:9.38:9.06:10.36:9.95:3.66:4.19:6.33:5.00:8.78:8.68:10.29:7.68	6560000
20	76	sp|P20152|VIME_MOUSE	200	81	63	57	Deamidation (NQ); Oxidation (M); Phosphorylation (STY)	632000000	530000000	644000000	557000000	686000000	762000000	772000000	666000000	382000000	636000000	226000000	115000000	110000000	112000000	165000000	123000000	186000000	277000000	130000000	251000000	424000000	359000000	393000000	402000000	539000000	525000000	719000000	742000000	992000000	673000000	601000000	419000000	410000000	574000000	552000000	370000000	657000000	409000000	460000000	833000000	2.28:1.92:2.33:2.01:2.48:2.75:2.79:2.41:1.38:2.30:0.82:0.42:0.40:0.41:0.60:0.44:0.67:1.00:0.47:0.91:1.53:1.30:1.42:1.45:1.95:1.90:2.60:2.68:3.59:2.43:2.17:1.51:1.48:2.08:2.00:1.34:2.37:1.48:1.66:3.01	581000000
21	2023	sp|Q62261|SPTB2_MOUSE	200	45	83	78	Oxidation (M)	36300000	39700000	31000000	23100000	32900000	23000000	30300000	24800000	24700000	21900000	5820000	3710000	5900000	2530000	6090000	2230000	5250000	4070000	41500000	6420000	9130000	11100000	12300000	11300000	24900000	13800000	11500000	17900000	11400000	13000000	39600000	48100000	18000000	24100000	24900000	22000000	36800000	28600000	37500000	35800000	8.92:9.75:7.60:5.67:8.08:5.65:7.44:6.08:6.06:5.39:1.43:0.91:1.45:0.62:1.50:0.55:1.29:1.00:10.20:1.58:2.24:2.72:3.02:2.78:6.13:3.39:2.84:4.41:2.81:3.20:9.73:11.82:4.43:5.91:6.12:5.41:9.04:7.03:9.21:8.79	45300000
30	375	sp|P23116|EIF3A_MOUSE	200	58	89	88	Oxidation (M); Deamidation (NQ); Phosphorylation (STY)	53700000	50900000	59200000	49700000	58200000	53800000	56400000	49200000	45700000	49000000	99300000	98100000	96800000	103000000	97600000	85500000	72600000	93200000	68300000	64900000	94600000	87200000	93500000	89700000	84700000	88900000	74500000	83400000	74500000	71200000	32200000	33900000	15600000	15100000	25200000	24000000	36600000	32800000	42400000	27600000	0.58:0.55:0.64:0.53:0.62:0.58:0.60:0.53:0.49:0.53:1.06:1.05:1.04:1.11:1.05:0.92:0.78:1.00:0.73:0.70:1.01:0.93:1.00:0.96:0.91:0.95:0.80:0.89:0.80:0.76:0.35:0.36:0.17:0.16:0.27:0.26:0.39:0.35:0.45:0.30	52300000
31	15595	tr|A0A2I2MC63|A0A2I2MC63_VACCW	200	67	59	59	Deamidation (NQ); Oxidation (M); Phosphorylation (STY)	11700000	81500000	12300000	63200000	86500000	199000000	193000000	423000000	241000000	551000000	20800000	17300000	31700000	26600000	139000000	328000000	423000000	785000000	557000000	930000000	22700000	12400000	79500000	75600000	412000000	386000000	660000000	524000000	733000000	609000000	24600000	31000000	34800000	32400000	97600000	144000000	278000000	335000000	522000000	379000000	0.02:0.10:0.02:0.08:0.11:0.25:0.25:0.54:0.31:0.70:0.03:0.02:0.04:0.03:0.18:0.42:0.54:1.00:0.71:1.18:0.03:0.02:0.10:0.10:0.52:0.49:0.84:0.67:0.93:0.78:0.03:0.04:0.04:0.04:0.12:0.18:0.35:0.43:0.66:0.48	59900000
32	2	sp|P26041|MOES_MOUSE	200	78	64	4	Deamidation (NQ); Oxidation (M); Phosphorylation (STY)	31600000	19200000	24500000	19600000	36400000	22500000	27400000	19900000	21100000	19200000	13700000	3000000	11300000	4390000	20100000	4110000	7940000	4920000	11900000	2680000	11300000	10300000	13500000	5710000	12900000	15000000	8970000	16900000	12600000	8230000	7480000	6660000	2840000	3010000	4250000	3260000	11000000	5810000	11800000	5550000	6.42:3.91:4.97:3.99:7.40:4.57:5.57:4.04:4.28:3.89:2.78:0.61:2.30:0.89:4.09:0.83:1.61:1.00:2.41:0.54:2.29:2.09:2.75:1.16:2.62:3.05:1.82:3.43:2.56:1.67:1.52:1.35:0.58:0.61:0.86:0.66:2.23:1.18:2.39:1.13	25400000
33	164	sp|P19096|FAS_MOUSE	200	43	81	81	Deamidation (NQ); Oxidation (M)	168000000	103000000	128000000	96100000	146000000	102000000	146000000	107000000	99600000	88900000	103000000	92200000	89700000	98200000	93200000	87500000	67200000	95400000	59800000	54700000	146000000	137000000	121000000	100000000	114000000	115000000	65300000	105000000	64300000	67400000	28900000	28100000	6250000	10800000	15200000	12400000	28000000	27600000	33300000	25500000	1.76:1.08:1.35:1.01:1.54:1.07:1.54:1.12:1.04:0.93:1.08:0.97:0.94:1.03:0.98:0.92:0.70:1.00:0.63:0.57:1.54:1.44:1.27:1.05:1.19:1.21:0.69:1.10:0.67:0.71:0.30:0.29:0.07:0.11:0.16:0.13:0.29:0.29:0.35:0.27	135000000
37	205	sp|P48678|LMNA_MOUSE	200	71	72	68	Deamidation (NQ); Oxidation (M); Phosphorylation (STY)	72400000	77000000	62100000	75300000	65600000	75000000	68700000	71700000	45600000	64200000	912000000	515000000	780000000	573000000	827000000	471000000	738000000	654000000	628000000	857000000	712000000	695000000	662000000	595000000	667000000	650000000	903000000	757000000	906000000	745000000	612000000	454000000	634000000	621000000	667000000	530000000	603000000	369000000	459000000	542000000	0.11:0.12:0.09:0.12:0.10:0.11:0.11:0.11:0.07:0.10:1.39:0.79:1.19:0.88:1.26:0.72:1.13:1.00:0.96:1.31:1.09:1.06:1.01:0.91:1.02:0.99:1.38:1.16:1.38:1.14:0.94:0.69:0.97:0.95:1.02:0.81:0.92:0.56:0.70:0.83	74900000
40	199	tr|Q8BMA8|Q8BMA8_MOUSE	200	62	66	65	Deamidation (NQ); Oxidation (M); Phosphorylation (STY)	573000000	441000000	510000000	463000000	517000000	473000000	524000000	471000000	421000000	427000000	780000000	666000000	737000000	701000000	710000000	634000000	606000000	637000000	512000000	380000000	952000000	826000000	874000000	753000000	799000000	774000000	469000000	641000000	442000000	495000000	282000000	259000000	82800000	112000000	159000000	143000000	274000000	278000000	309000000	229000000	0.90:0.69:0.80:0.73:0.81:0.74:0.82:0.74:0.66:0.67:1.22:1.05:1.16:1.10:1.11:1.00:0.95:1.00:0.80:0.60:1.49:1.30:1.37:1.18:1.25:1.21:0.74:1.01:0.69:0.78:0.44:0.41:0.13:0.18:0.25:0.22:0.43:0.44:0.49:0.36	507000000
41	107	tr|Q3TJX0|Q3TJX0_MOUSE	200	70	53	47	Deamidation (NQ); Oxidation (M); Phosphorylation (STY)	1010000000	1060000000	1150000000	1080000000	994000000	1030000000	1100000000	960000000	992000000	995000000	570000000	337000000	565000000	323000000	527000000	258000000	448000000	283000000	344000000	204000000	8850000	5020000	6030000	1900000	7240000	598000	1430000	5010000	4840000	4690000	2280000	4110000	5120000	2460000	2900000	4960000	2460000	4630000	716000	6060000	3.57:3.74:4.07:3.80:3.51:3.63:3.88:3.39:3.50:3.51:2.01:1.19:2.00:1.14:1.86:0.91:1.58:1.00:1.21:0.72:0.03:0.02:0.02:0.02:0.03:0.02:0.02:0.02:0.02:0.02:0.02:0.02:0.02:0.02:0.02:0.02:0.02:0.02:0.02:0.02	1030000000
43	979	sp|Q99PV0|PRP8_MOUSE	200	37	74	74	Oxidation (M); Deamidation (NQ)	81600000	84300000	73200000	74700000	73800000	66100000	74300000	64400000	78100000	68200000	140000000	115000000	147000000	118000000	160000000	130000000	95800000	109000000	109000000	68600000	149000000	136000000	138000000	106000000	131000000	130000000	78300000	114000000	76000000	88300000	40400000	41000000	18600000	26000000	32900000	28600000	41400000	41900000	46700000	31800000	0.75:0.77:0.67:0.68:0.68:0.61:0.68:0.59:0.71:0.62:1.28:1.05:1.34:1.08:1.46:1.19:0.88:1.00:1.00:0.63:1.36:1.24:1.26:0.97:1.20:1.19:0.72:1.05:0.70:0.81:0.37:0.38:0.17:0.24:0.30:0.26:0.38:0.38:0.43:0.29	83400000
45	420	tr|Q3UAA9|Q3UAA9_MOUSE	200	79	70	2	Deamidation (NQ); Oxidation (M); Phosphorylation (STY)	0	0	0	0	0	0	0	0	0	0	0	0	0	0	0	0	0	0	0	0	0	0	0	0	0	0	0	0	0	0	3290000	3830000	5420000	3550000	6190000	3710000	5450000	2940000	3700000	2440000	-:-:-:-:-:-:-:-:-:-:-:-:-:-:-:-:-:-:-:-:-:-:-:-:-:-:-:-:-:-:64.00:64.00:64.00:64.00:64.00:64.00:64.00:64.00:64.00:64.00	0
46	141	sp|Q01853|TERA_MOUSE	200	65	68	68	Oxidation (M); Deamidation (NQ); Phosphorylation (STY)	275000000	258000000	268000000	245000000	270000000	267000000	302000000	270000000	211000000	225000000	284000000	246000000	275000000	274000000	264000000	242000000	232000000	232000000	201000000	168000000	599000000	719000000	553000000	716000000	548000000	599000000	433000000	551000000	400000000	487000000	242000000	205000000	133000000	166000000	178000000	151000000	200000000	190000000	192000000	193000000	1.19:1.11:1.15:1.06:1.16:1.15:1.30:1.16:0.91:0.97:1.22:1.06:1.19:1.18:1.14:1.04:1.00:1.00:0.87:0.72:2.58:3.10:2.38:3.09:2.36:2.58:1.87:2.38:1.73:2.10:1.04:0.89:0.58:0.71:0.77:0.65:0.86:0.82:0.83:0.83	267000000
47	207	tr|Q80Y52|Q80Y52_MOUSE	200	55	60	4	Deamidation (NQ); Phosphorylation (STY); Oxidation (M)	82800000	44500000	67700000	46600000	94200000	56900000	77800000	56100000	49700000	49200000	294000000	213000000	221000000	242000000	282000000	156000000	177000000	254000000	191000000	148000000	301000000	223000000	295000000	125000000	255000000	293000000	154000000	259000000	188000000	180000000	54400000	47900000	15400000	18500000	30400000	23000000	63000000	47000000	60400000	42900000	0.33:0.18:0.27:0.18:0.37:0.22:0.31:0.22:0.20:0.19:1.16:0.84:0.87:0.95:1.11:0.61:0.69:1.00:0.75:0.58:1.18:0.88:1.16:0.49:1.00:1.15:0.60:1.02:0.74:0.71:0.21:0.19:0.06:0.07:0.12:0.09:0.25:0.18:0.24:0.17	67300000
49	26	tr|Q71LX8|Q71LX8_MOUSE	200	59	65	41	Deamidation (NQ); Oxidation (M); Phosphorylation (STY)	614000000	502000000	577000000	474000000	595000000	513000000	570000000	488000000	482000000	482000000	1180000000	1250000000	1100000000	1290000000	1050000000	1010000000	787000000	1180000000	933000000	708000000	1990000000	1790000000	1860000000	1720000000	1640000000	1580000000	1010000000	1410000000	970000000	1170000000	360000000	330000000	115000000	130000000	206000000	174000000	322000000	318000000	371000000	268000000	0.52:0.43:0.49:0.40:0.50:0.43:0.48:0.41:0.41:0.41:1.00:1.06:0.93:1.10:0.89:0.86:0.67:1.00:0.79:0.60:1.69:1.52:1.58:1.46:1.39:1.34:0.85:1.20:0.82:0.99:0.31:0.28:0.10:0.11:0.17:0.15:0.27:0.27:0.31:0.23	558000000
50	83	sp|P17182|ENOA_MOUSE	200	74	58	47	Deamidation (NQ); Oxidation (M); Phosphorylation (STY)	1280000000	931000000	1120000000	946000000	1200000000	926000000	1150000000	873000000	918000000	884000000	1340000000	1090000000	1430000000	1230000000	1240000000	1120000000	924000000	1100000000	985000000	556000000	1200000000	1300000000	1060000000	1100000000	990000000	1160000000	535000000	992000000	552000000	844000000	407000000	362000000	111000000	137000000	216000000	181000000	326000000	354000000	402000000	256000000	1.16:0.85:1.01:0.86:1.09:0.84:1.05:0.79:0.83:0.80:1.21:0.99:1.30:1.12:1.12:1.02:0.84:1.00:0.90:0.51:1.09:1.19:0.96:1.00:0.90:1.05:0.49:0.90:0.50:0.77:0.37:0.33:0.10:0.12:0.20:0.16:0.30:0.32:0.37:0.23	1110000000
51	3	sp|P09103|PDIA1_MOUSE	200	80	63	63	Deamidation (NQ); Oxidation (M); Phosphorylation (STY)	431000000	435000000	411000000	414000000	445000000	444000000	430000000	436000000	432000000	455000000	353000000	288000000	366000000	304000000	360000000	288000000	460000000	359000000	671000000	665000000	187000000	201000000	189000000	201000000	196000000	196000000	307000000	241000000	324000000	338000000	1010000000	912000000	1340000000	988000000	1170000000	1020000000	1160000000	939000000	832000000	1180000000	1.20:1.21:1.15:1.15:1.24:1.24:1.20:1.22:1.20:1.27:0.98:0.80:1.02:0.85:1.00:0.80:1.28:1.00:1.87:1.85:0.52:0.56:0.53:0.56:0.55:0.55:0.85:0.67:0.90:0.94:2.82:2.54:3.72:2.75:3.26:2.84:3.22:2.62:2.32:3.30	433000000
53	599	sp|Q7TPV4|MBB1A_MOUSE	200	47	64	64	Deamidation (NQ); Oxidation (M); Phosphorylation (STY)	24700000	25200000	30200000	24200000	24300000	25500000	31300000	23300000	15700000	22200000	135000000	131000000	133000000	137000000	143000000	126000000	113000000	182000000	94600000	225000000	174000000	168000000	153000000	141000000	177000000	160000000	243000000	198000000	260000000	216000000	59200000	49000000	68600000	47400000	76200000	57300000	69900000	42400000	54900000	49900000	0.14:0.14:0.17:0.13:0.13:0.14:0.17:0.13:0.09:0.12:0.74:0.72:0.73:0.75:0.78:0.69:0.62:1.00:0.52:1.23:0.95:0.92:0.84:0.77:0.97:0.88:1.33:1.09:1.43:1.19:0.33:0.27:0.38:0.26:0.42:0.31:0.38:0.23:0.30:0.27	24900000
54	968	sp|P62737|ACTA_MOUSE	200	73	63	2	Deamidation (NQ); Oxidation (M); Phosphorylation (STY)	4580000	3490000	3920000	3340000	4550000	3650000	4690000	3140000	2730000	3150000	4500000	1870000	2640000	1450000	3620000	937000	1830000	1460000	2400000	1360000	1400000	3240000	2620000	1160000	1410000	2740000	2890000	1440000	1530000	2570000	29500000	47800000	180000000	15000000	33900000	86600000	184000000	32100000	50200000	18000000	3.14:2.39:2.69:2.30:3.12:2.51:3.22:2.16:1.88:2.17:3.09:1.29:1.81:0.99:2.49:0.64:1.26:1.00:1.65:0.93:0.96:2.23:1.80:0.79:0.97:1.88:1.99:0.99:1.05:1.77:20.27:32.86:64.00:10.28:23.25:59.48:64.00:22.05:34.49:12.38	4030000
56	98	sp|P52480|KPYM_MOUSE	200	70	58	5	Deamidation (NQ); Oxidation (M); Phosphorylation (STY)	373000000	517000000	724000000	560000000	741000000	738000000	747000000	710000000	422000000	646000000	993000000	641000000	763000000	677000000	889000000	474000000	645000000	574000000	482000000	338000000	457000000	471000000	586000000	436000000	431000000	621000000	325000000	446000000	332000000	359000000	175000000	120000000	57600000	60000000	103000000	84800000	166000000	131000000	182000000	116000000	0.65:0.90:1.26:0.98:1.29:1.29:1.30:1.24:0.74:1.13:1.73:1.12:1.33:1.18:1.55:0.83:1.12:1.00:0.84:0.59:0.80:0.82:1.02:0.76:0.75:1.08:0.57:0.78:0.58:0.63:0.30:0.21:0.10:0.10:0.18:0.15:0.29:0.23:0.32:0.20	453000000
59	820	sp|P68134|ACTS_MOUSE	200	70	62	2	Deamidation (NQ); Oxidation (M)	10800000	10000000	0	10800000	15200000	9260000	1610000	6410000	9390000	9290000	2930000	0	0	2640000	119000	0	0	2070000	0	0	3030000	2000000	0	3300000	1900000	0	0	0	2280000	1990000	6460000	3120000	6040000	10800000	8670000	11600000	8250000	3760000	4170000	2960000	5.21:4.83:0:5.22:7.32:4.46:0.77:3.09:4.53:4.48:1.41:0:0:1.28:0.06:0:0:1.00:0:0:1.46:0.97:0:1.59:0.92:0:0:0:1.10:0.96:3.12:1.50:2.91:5.22:4.18:5.61:3.98:1.81:2.01:1.43	10400000
61	305	sp|Q64727|VINC_MOUSE	200	64	57	52	Deamidation (NQ); Oxidation (M)	46400000	34300000	37400000	34900000	41400000	34800000	35200000	41500000	30100000	32000000	29400000	23500000	27300000	25200000	25900000	19300000	27900000	27500000	28300000	27800000	103000000	110000000	94800000	93800000	87600000	106000000	58500000	90200000	59400000	73500000	209000000	203000000	60400000	94500000	93500000	81200000	144000000	180000000	186000000	165000000	1.69:1.24:1.36:1.27:1.51:1.26:1.28:1.51:1.09:1.16:1.07:0.85:0.99:0.91:0.94:0.70:1.01:1.00:1.03:1.01:3.75:3.98:3.44:3.41:3.18:3.86:2.12:3.28:2.16:2.67:7.58:7.38:2.19:3.43:3.40:2.95:5.22:6.53:6.74:5.98	40300000
62	454823	sp|P11087|CO1A1_MOUSE	200	57	53	53	Deamidation (NQ); Oxidation (M)	5260000	3450000	2840000	3060000	5400000	1950000	4030000	3010000	2200000	2890000	12600000	9920000	9610000	10200000	8000000	7950000	4840000	10800000	5580000	5300000	4660000	3490000	4030000	2740000	3550000	3050000	2900000	3280000	1990000	1850000	472000000	282000000	354000000	352000000	302000000	193000000	335000000	228000000	217000000	274000000	0.48:0.32:0.26:0.28:0.50:0.18:0.37:0.28:0.20:0.27:1.16:0.91:0.89:0.94:0.74:0.73:0.45:1.00:0.51:0.49:0.43:0.32:0.37:0.25:0.33:0.28:0.27:0.30:0.18:0.17:43.57:26.02:32.69:32.43:27.83:17.81:30.87:21.05:19.97:25.26	4360000
63	30012	tr|E9QAH1|E9QAH1_MOUSE	200	25	64	64	Deamidation (NQ); Oxidation (M)	7160000	5170000	5880000	5380000	6500000	5890000	4340000	5690000	3650000	4770000	5030000	1740000	6620000	2590000	3940000	678000	4360000	3660000	5770000	5700000	1190000	3160000	3620000	1830000	1530000	1690000	6900000	4650000	5960000	5280000	16900000	12800000	25300000	23300000	19300000	20400000	15300000	12500000	11500000	15200000	1.96:1.41:1.61:1.47:1.78:1.61:1.19:1.56:1.00:1.30:1.37:0.48:1.81:0.71:1.08:0.19:1.19:1.00:1.58:1.56:0.33:0.86:0.99:0.50:0.42:0.46:1.88:1.27:1.63:1.44:4.61:3.49:6.91:6.37:5.27:5.57:4.19:3.40:3.13:4.16	6160000
64	117	sp|P52480-2|KPYM_MOUSE	200	70	56	3	Deamidation (NQ); Oxidation (M); Phosphorylation (STY)	47200000	52500000	50300000	50900000	41100000	50600000	42200000	44500000	39700000	45900000	38200000	23400000	36100000	23900000	38000000	23700000	27700000	20700000	25400000	11900000	129000000	125000000	117000000	116000000	104000000	98500000	65800000	86800000	61700000	77200000	53200000	60700000	17900000	23000000	32100000	32600000	42300000	49900000	53300000	43300000	2.28:2.54:2.43:2.46:1.99:2.44:2.04:2.15:1.92:2.22:1.85:1.13:1.74:1.15:1.84:1.14:1.34:1.00:1.23:0.57:6.22:6.03:5.64:5.62:5.01:4.76:3.18:4.19:2.98:3.73:2.57:2.93:0.86:1.11:1.55:1.57:2.04:2.41:2.57:2.09	49900000
66	14862	sp|P68440|D13_VACCW	200	76	48	48	Deamidation (NQ); Phosphorylation (STY); Oxidation (M)	475000	0	13400000	30800000	108000000	232000000	257000000	473000000	406000000	708000000	1090000	2000000	4100000	43700000	171000000	425000000	538000000	1200000000	899000000	1890000000	1530000	2120000	232000000	251000000	954000000	861000000	1830000000	1120000000	2100000000	2010000000	1850000	1390000	2500000	3160000	143000000	245000000	440000000	582000000	884000000	722000000	0.02:0:0.02:0.03:0.09:0.19:0.21:0.39:0.34:0.59:0.02:0.02:0.02:0.04:0.14:0.35:0.45:1.00:0.75:1.58:0.02:0.02:0.19:0.21:0.79:0.72:1.52:0.93:1.75:1.67:0.02:0.02:0.02:0.02:0.12:0.20:0.37:0.48:0.74:0.60	475000
68	1364	tr|A0A1D5RLD8|A0A1D5RLD8_MOUSE	200	75	40	40	Deamidation (NQ); Oxidation (M); Phosphorylation (STY)	2440000000	1980000000	2190000000	2120000000	2480000000	2260000000	2450000000	1960000000	1980000000	1930000000	2020000000	1660000000	2130000000	1760000000	2240000000	1730000000	1500000000	1710000000	1880000000	1050000000	1840000000	2050000000	1740000000	1900000000	1640000000	1850000000	1070000000	1810000000	1040000000	1330000000	807000000	829000000	251000000	319000000	467000000	395000000	838000000	777000000	925000000	599000000	1.42:1.16:1.28:1.23:1.45:1.32:1.43:1.14:1.15:1.13:1.18:0.97:1.24:1.03:1.30:1.01:0.88:1.00:1.10:0.61:1.07:1.20:1.01:1.11:0.95:1.08:0.63:1.06:0.60:0.78:0.47:0.48:0.15:0.19:0.27:0.23:0.49:0.45:0.54:0.35	2210000000
70	137	sp|Q7TPR4|ACTN1_MOUSE	200	62	59	2	Oxidation (M); Deamidation (NQ)	14500000	986000	14600000	4370000	29600000	18900000	18300000	12900000	4300000	10400000	0	1170000	1120000	1100000	1140000	822000	1390000	1420000	1060000	0	0	1240000	7060000	0	1310000	10800000	2820000	4380000	10300000	1750000	4310000	4080000	5760000	0	1580000	4110000	21200000	0	6450000	1630000	10.19:0.69:10.27:3.08:20.89:13.29:12.88:9.07:3.03:7.32:0:0.82:0.79:0.77:0.80:0.58:0.98:1.00:0.75:0:0:0.87:4.97:0:0.92:7.64:1.99:3.09:7.26:1.23:3.04:2.87:4.06:0:1.11:2.89:14.91:0:4.55:1.15	11800000
72	303434	tr|Q3TJK3|Q3TJK3_MOUSE	200	71	53	5	Deamidation (NQ); Oxidation (M)	0	334000	0	0	0	0	0	0	0	0	401000	1100000	259000	483000	280000	854000	1700000	617000	513000	729000	18700000	23000000	21400000	18700000	24200000	37900000	57500000	29600000	72000000	66600000	334000000	527000000	539000000	389000000	660000000	476000000	442000000	437000000	542000000	197000000	0:0.54:0:0:0:0:0:0:0:0:0.65:1.78:0.42:0.78:0.45:1.39:2.76:1.00:0.83:1.18:30.24:37.32:34.63:30.39:39.31:61.40:64.00:48.00:64.00:64.00:64.00:64.00:64.00:64.00:64.00:64.00:64.00:64.00:64.00:64.00	334000
73	74	sp|Q6P5E4|UGGG1_MOUSE	200	53	66	64	Deamidation (NQ); Phosphorylation (STY)	53400000	49800000	58600000	53500000	58100000	57200000	67100000	63500000	58000000	60300000	34400000	25300000	35000000	26600000	34100000	22100000	51100000	33000000	63000000	54900000	28300000	27400000	26700000	26400000	27700000	27200000	45100000	35300000	47800000	42700000	85500000	85600000	111000000	111000000	115000000	95300000	97800000	75500000	86300000	93900000	1.62:1.51:1.77:1.62:1.76:1.73:2.03:1.92:1.76:1.83:1.04:0.77:1.06:0.80:1.03:0.67:1.55:1.00:1.91:1.66:0.86:0.83:0.81:0.80:0.84:0.82:1.37:1.07:1.45:1.29:2.59:2.59:3.35:3.35:3.47:2.89:2.96:2.29:2.61:2.84	51600000
74	127	sp|P38647|GRP75_MOUSE	200	64	51	49	Deamidation (NQ); Oxidation (M); Phosphorylation (STY)	169000000	145000000	128000000	152000000	158000000	153000000	138000000	147000000	130000000	141000000	436000000	334000000	369000000	380000000	383000000	321000000	435000000	418000000	531000000	627000000	335000000	357000000	397000000	396000000	386000000	363000000	644000000	449000000	654000000	600000000	721000000	622000000	917000000	965000000	696000000	764000000	562000000	546000000	458000000	746000000	0.40:0.35:0.31:0.36:0.38:0.37:0.33:0.35:0.31:0.34:1.04:0.80:0.88:0.91:0.92:0.77:1.04:1.00:1.27:1.50:0.80:0.85:0.95:0.95:0.92:0.87:1.54:1.08:1.56:1.44:1.73:1.49:2.19:2.31:1.67:1.83:1.34:1.31:1.10:1.79	157000000
76	29870	sp|P24759|ATI_VACCW	200	55	49	49	Deamidation (NQ); Oxidation (M); Phosphorylation (STY)	0	647000	0	0	26300000	47100000	70600000	148000000	128000000	243000000	5620000	8900000	5260000	3350000	58600000	243000000	390000000	771000000	817000000	793000000	851000	897000	28700000	27100000	382000000	433000000	418000000	715000000	622000000	916000000	9760000	8290000	13200000	10800000	26900000	47700000	157000000	271000000	493000000	313000000	0:0.02:0:0:0.03:0.06:0.09:0.19:0.17:0.32:0.02:0.02:0.02:0.02:0.08:0.32:0.51:1.00:1.06:1.03:0.02:0.02:0.04:0.04:0.50:0.56:0.54:0.93:0.81:1.19:0.02:0.02:0.02:0.02:0.03:0.06:0.20:0.35:0.64:0.41	647000
77	251	sp|Q8CGC7|SYEP_MOUSE	200	48	70	70	Oxidation (M); Deamidation (NQ)	37900000	30600000	36900000	29300000	40100000	33100000	39600000	33200000	26000000	29100000	117000000	77400000	93300000	74400000	99500000	64400000	77400000	72400000	63900000	45000000	81000000	80400000	80500000	68500000	74400000	75600000	57200000	72600000	58700000	53400000	47300000	46400000	17300000	18100000	31400000	29600000	57700000	43100000	57100000	38000000	0.52:0.42:0.51:0.40:0.55:0.46:0.55:0.46:0.36:0.40:1.62:1.07:1.29:1.03:1.37:0.89:1.07:1.00:0.88:0.62:1.12:1.11:1.11:0.95:1.03:1.04:0.79:1.00:0.81:0.74:0.65:0.64:0.24:0.25:0.43:0.41:0.80:0.60:0.79:0.53	34200000
80	14764	tr|A0A2I2MDJ1|A0A2I2MDJ1_VACCW	200	50	55	55	Oxidation (M); Deamidation (NQ)	25400000	14700000	23300000	22700000	25900000	37500000	29600000	43700000	28000000	47900000	10400000	6020000	21200000	17800000	32400000	41900000	38800000	70700000	43900000	72500000	6220000	5650000	53000000	48900000	84600000	80300000	97400000	97100000	98900000	91600000	1330000	1420000	7590000	6220000	21800000	23000000	37000000	36300000	47700000	34100000	0.36:0.21:0.33:0.32:0.37:0.53:0.42:0.62:0.40:0.68:0.15:0.09:0.30:0.25:0.46:0.59:0.55:1.00:0.62:1.02:0.09:0.08:0.75:0.69:1.20:1.14:1.38:1.37:1.40:1.30:0.02:0.02:0.11:0.09:0.31:0.33:0.52:0.51:0.67:0.48	20800000
81	250	sp|Q6PB66|LPPRC_MOUSE	200	45	63	63	Deamidation (NQ)	23200000	20000000	23700000	21300000	22800000	22600000	24500000	24200000	20100000	23000000	44900000	33400000	41200000	36700000	39800000	30200000	45800000	40900000	45700000	72000000	44600000	47000000	47900000	47900000	52800000	47700000	86300000	61000000	93200000	68100000	44700000	39900000	64600000	59200000	54100000	46400000	42600000	31500000	34200000	38900000	0.57:0.49:0.58:0.52:0.56:0.55:0.60:0.59:0.49:0.56:1.10:0.82:1.01:0.90:0.97:0.74:1.12:1.00:1.12:1.76:1.09:1.15:1.17:1.17:1.29:1.17:2.11:1.49:2.28:1.67:1.09:0.98:1.58:1.45:1.32:1.14:1.04:0.77:0.84:0.95	21600000
85	642	tr|Q3UHQ5|Q3UHQ5_MOUSE	200	28	62	60	Deamidation (NQ)	12200000	11800000	13400000	9670000	16500000	11000000	16100000	11400000	9600000	12100000	24500000	18400000	21900000	20400000	26100000	18200000	23000000	21700000	26300000	22000000	27600000	23500000	26100000	18700000	26000000	26200000	28900000	33800000	34200000	23600000	15800000	14200000	9030000	6580000	15900000	6770000	17800000	12500000	19100000	14200000	0.56:0.54:0.62:0.45:0.76:0.51:0.74:0.53:0.44:0.56:1.13:0.85:1.01:0.94:1.20:0.84:1.06:1.00:1.21:1.01:1.27:1.08:1.20:0.86:1.20:1.20:1.33:1.56:1.57:1.08:0.73:0.66:0.42:0.30:0.73:0.31:0.82:0.58:0.88:0.65	13500000
86	248	sp|Q99PL5|RRBP1_MOUSE	200	37	56	55	Deamidation (NQ); Oxidation (M)	125000000	78800000	103000000	75000000	113000000	91400000	126000000	103000000	55800000	81900000	89500000	39300000	69400000	41400000	84000000	41100000	83000000	56200000	60400000	67600000	125000000	121000000	118000000	84900000	116000000	104000000	122000000	105000000	122000000	87600000	240000000	175000000	181000000	158000000	230000000	166000000	253000000	186000000	196000000	246000000	2.22:1.40:1.84:1.33:2.02:1.62:2.24:1.83:0.99:1.46:1.59:0.70:1.23:0.74:1.49:0.73:1.48:1.00:1.07:1.20:2.22:2.15:2.10:1.51:2.06:1.85:2.17:1.87:2.17:1.56:4.26:3.11:3.21:2.82:4.09:2.96:4.50:3.31:3.49:4.38	102000000
90	29868	tr|A0A2I2MDY0|A0A2I2MDY0_VACCW	200	58	31	31	Deamidation (NQ); Oxidation (M); Phosphorylation (STY)	1240000	23000000	2630000	13700000	66200000	111000000	144000000	255000000	110000000	281000000	6380000	6470000	8010000	6550000	81600000	144000000	236000000	423000000	306000000	487000000	8390000	6540000	46900000	38100000	315000000	301000000	424000000	414000000	553000000	388000000	5730000	7890000	6020000	4650000	33200000	44400000	174000000	147000000	320000000	184000000	0.02:0.05:0.02:0.03:0.16:0.26:0.34:0.60:0.26:0.66:0.02:0.02:0.02:0.02:0.19:0.34:0.56:1.00:0.72:1.15:0.02:0.02:0.11:0.09:0.75:0.71:1.00:0.98:1.31:0.92:0.02:0.02:0.02:0.02:0.08:0.11:0.41:0.35:0.76:0.43	17900000
91	21	sp|P08003|PDIA4_MOUSE	200	61	57	57	Oxidation (M); Deamidation (NQ)	248000000	223000000	231000000	233000000	268000000	287000000	285000000	261000000	210000000	287000000	52200000	42800000	53800000	43100000	60100000	34500000	68800000	46700000	92100000	78700000	86600000	91000000	89000000	86800000	84800000	107000000	146000000	122000000	172000000	122000000	270000000	249000000	313000000	360000000	315000000	248000000	335000000	263000000	263000000	339000000	5.31:4.77:4.96:4.98:5.75:6.14:6.12:5.58:4.49:6.14:1.12:0.92:1.15:0.92:1.29:0.74:1.47:1.00:1.97:1.69:1.85:1.95:1.91:1.86:1.82:2.29:3.12:2.62:3.68:2.61:5.78:5.34:6.70:7.71:6.74:5.31:7.17:5.63:5.64:7.26	235000000
94	14772	sp|P16714|I1_VACCW	200	73	37	37	Oxidation (M); Deamidation (NQ); Phosphorylation (STY)	9600000	8160000	90600000	200000000	499000000	723000000	678000000	1060000000	529000000	1080000000	5280000	15600000	56400000	278000000	962000000	1490000000	1440000000	3040000000	1580000000	4050000000	13300000	5820000	1620000000	1070000000	3490000000	2780000000	4320000000	3530000000	4640000000	3850000000	11200000	14300000	128000000	109000000	719000000	1000000000	1440000000	1270000000	1740000000	1820000000	0.02:0.02:0.03:0.07:0.16:0.24:0.22:0.35:0.17:0.35:0.02:0.02:0.02:0.09:0.32:0.49:0.47:1.00:0.52:1.33:0.02:0.02:0.53:0.35:1.15:0.91:1.42:1.16:1.53:1.27:0.02:0.02:0.04:0.04:0.24:0.33:0.47:0.42:0.57:0.60	9600000
95	152	sp|Q3U7R1|ESYT1_MOUSE	200	59	58	26	Deamidation (NQ); Phosphorylation (STY)	159000000	205000000	185000000	188000000	169000000	223000000	171000000	197000000	185000000	219000000	28300000	6170000	30500000	5880000	29800000	3930000	37200000	8210000	30900000	16800000	9370000	11000000	10200000	10500000	11500000	10300000	18300000	14500000	19400000	18500000	95900000	73500000	122000000	102000000	106000000	93100000	94600000	78600000	90400000	81200000	19.32:25.00:22.59:22.88:20.63:27.21:20.79:23.99:22.50:26.64:3.45:0.75:3.72:0.72:3.63:0.48:4.54:1.00:3.76:2.05:1.14:1.34:1.24:1.29:1.40:1.26:2.22:1.76:2.36:2.26:11.69:8.95:14.82:12.40:12.91:11.34:11.52:9.58:11.01:9.89	182000000
97	303441	tr|E9QA16|E9QA16_MOUSE	200	66	46	3	Deamidation (NQ); Phosphorylation (STY); Oxidation (M)	0	0	13800	0	0	0	0	0	0	0	419000	0	458000	0	445000	0	0	0	408000	0	2730000	3160000	3550000	1590000	3370000	3510000	4430000	4660000	5020000	3480000	39800000	24700000	18400000	15900000	19100000	10700000	33400000	28800000	22700000	31100000	-:-:64.00:-:-:-:-:-:-:-:64.00:-:64.00:-:64.00:-:-:-:64.00:-:64.00:64.00:64.00:64.00:64.00:64.00:64.00:64.00:64.00:64.00:64.00:64.00:64.00:64.00:64.00:64.00:64.00:64.00:64.00:64.00	0
98	254	sp|B2RQC6|PYR1_MOUSE	200	32	56	56	Phosphorylation (STY)	40600000	21300000	32700000	21700000	42100000	24000000	36400000	26500000	18700000	19500000	65100000	49400000	48600000	53700000	42900000	45000000	33500000	53000000	24200000	32500000	75300000	72500000	64200000	59700000	58700000	59400000	34700000	49300000	33900000	38200000	10800000	8430000	969000	2780000	6820000	4180000	11000000	9460000	11900000	7300000	0.77:0.40:0.62:0.41:0.79:0.45:0.69:0.50:0.35:0.37:1.23:0.93:0.92:1.01:0.81:0.85:0.63:1.00:0.46:0.61:1.42:1.37:1.21:1.13:1.11:1.12:0.65:0.93:0.64:0.72:0.20:0.16:0.02:0.05:0.13:0.08:0.21:0.18:0.22:0.14	31200000
101	2382	sp|Q9ERU9|RBP2_MOUSE	200	25	55	54	Oxidation (M); Phosphorylation (STY); Deamidation (NQ)	17200000	16000000	15200000	12700000	15000000	14400000	14800000	16000000	12800000	11900000	32000000	28600000	27900000	32000000	23200000	24100000	24400000	27500000	21200000	28900000	41500000	39600000	38300000	39200000	34600000	30100000	37000000	32200000	33600000	32200000	21100000	17200000	21600000	19900000	17900000	20100000	17200000	17800000	17100000	15600000	0.63:0.58:0.55:0.46:0.55:0.52:0.54:0.58:0.46:0.43:1.16:1.04:1.01:1.16:0.84:0.87:0.89:1.00:0.77:1.05:1.51:1.44:1.39:1.42:1.26:1.09:1.34:1.17:1.22:1.17:0.77:0.62:0.78:0.72:0.65:0.73:0.62:0.65:0.62:0.57	16600000
104	412	tr|Q3U4Z7|Q3U4Z7_MOUSE	200	53	54	54	Deamidation (NQ)	22300000	31200000	24200000	24700000	23500000	26000000	21700000	19800000	28600000	22900000	31700000	70400000	40200000	63300000	26300000	55700000	19500000	46700000	29600000	36400000	59900000	69800000	65100000	76300000	51700000	63400000	60400000	63500000	58100000	65900000	97100000	98900000	29500000	37900000	53500000	48600000	72100000	81800000	83700000	56300000	0.48:0.67:0.52:0.53:0.50:0.56:0.46:0.42:0.61:0.49:0.68:1.51:0.86:1.36:0.56:1.19:0.42:1.00:0.63:0.78:1.28:1.50:1.40:1.63:1.11:1.36:1.29:1.36:1.24:1.41:2.08:2.12:0.63:0.81:1.15:1.04:1.55:1.75:1.79:1.21	31500000
106	149499	sp|Q8K009|AL1L2_MOUSE	200	61	49	46	Deamidation (NQ); Oxidation (M)	22400000	18300000	18800000	19500000	18700000	16700000	18800000	16800000	17500000	18500000	45600000	30900000	42100000	30500000	41400000	24700000	43400000	28300000	46400000	26200000	39100000	42700000	40500000	40200000	37200000	41100000	27500000	31400000	27500000	27900000	128000000	119000000	198000000	156000000	107000000	135000000	124000000	108000000	99100000	121000000	0.79:0.65:0.66:0.69:0.66:0.59:0.67:0.59:0.62:0.66:1.61:1.09:1.49:1.08:1.46:0.88:1.53:1.00:1.64:0.93:1.38:1.51:1.43:1.42:1.31:1.45:0.97:1.11:0.97:0.99:4.52:4.20:7.00:5.53:3.79:4.78:4.38:3.83:3.51:4.28	24200000
107	148	tr|Q3TW51|Q3TW51_MOUSE	200	53	46	46	Deamidation (NQ)	115000000	112000000	130000000	104000000	134000000	120000000	137000000	139000000	94200000	105000000	143000000	141000000	125000000	133000000	139000000	107000000	113000000	121000000	91100000	100000000	193000000	184000000	198000000	198000000	183000000	200000000	198000000	209000000	182000000	148000000	78400000	69500000	53700000	54300000	70400000	58400000	90400000	68900000	88300000	67000000	0.95:0.93:1.08:0.86:1.11:1.00:1.13:1.15:0.78:0.87:1.19:1.17:1.03:1.10:1.15:0.88:0.94:1.00:0.75:0.83:1.60:1.52:1.64:1.64:1.51:1.65:1.63:1.73:1.50:1.22:0.65:0.57:0.44:0.45:0.58:0.48:0.75:0.57:0.73:0.55	113000000
109	2849	sp|Q61879|MYH10_MOUSE	200	28	45	30	Deamidation (NQ)	11600000	15500000	12400000	14200000	18900000	23000000	14500000	16900000	7920000	17600000	11500000	22400000	9970000	22900000	14900000	9360000	9790000	19000000	19100000	16600000	57800000	37600000	64200000	29200000	68300000	80600000	30600000	65100000	43600000	37100000	29200000	28200000	15100000	19300000	20100000	20100000	32500000	28400000	31000000	34800000	0.61:0.82:0.65:0.75:0.99:1.21:0.76:0.89:0.42:0.92:0.61:1.18:0.52:1.21:0.79:0.49:0.52:1.00:1.00:0.87:3.04:1.98:3.38:1.54:3.60:4.24:1.61:3.42:2.29:1.95:1.54:1.48:0.79:1.02:1.06:1.06:1.71:1.49:1.63:1.83	15700000
110	224	tr|Q3U2G2|Q3U2G2_MOUSE	200	64	52	46	Oxidation (M); Deamidation (NQ)	115000000	107000000	110000000	97800000	116000000	103000000	118000000	97000000	90600000	95700000	188000000	171000000	180000000	164000000	161000000	150000000	131000000	144000000	123000000	88400000	193000000	199000000	194000000	175000000	163000000	165000000	102000000	140000000	96000000	114000000	63500000	60200000	23100000	28900000	39400000	33900000	55700000	60200000	65400000	53000000	0.80:0.75:0.77:0.68:0.80:0.71:0.82:0.68:0.63:0.67:1.31:1.19:1.25:1.14:1.12:1.04:0.91:1.00:0.86:0.62:1.34:1.39:1.35:1.22:1.14:1.15:0.71:0.98:0.67:0.80:0.44:0.42:0.16:0.20:0.27:0.24:0.39:0.42:0.46:0.37	111000000
112	363	tr|E9PVC5|E9PVC5_MOUSE	200	35	49	46	Oxidation (M); Phosphorylation (STY); Deamidation (NQ)	34900000	29400000	34300000	29000000	33000000	30600000	34100000	20200000	25100000	25500000	86800000	86600000	73600000	87200000	75000000	77900000	56000000	74800000	46400000	51300000	95300000	89000000	85300000	74300000	80900000	81000000	64500000	74100000	64200000	53300000	26000000	22000000	13700000	19200000	15600000	19500000	26300000	20200000	26700000	19300000	0.47:0.39:0.46:0.39:0.44:0.41:0.46:0.27:0.34:0.34:1.16:1.16:0.98:1.17:1.00:1.04:0.75:1.00:0.62:0.69:1.27:1.19:1.14:0.99:1.08:1.08:0.86:0.99:0.86:0.71:0.35:0.29:0.18:0.26:0.21:0.26:0.35:0.27:0.36:0.26	32100000
113	14776	sp|Q76ZP7|RP132_VACCW	200	39	43	42	Deamidation (NQ); Oxidation (M)	0	1470000	12900000	24600000	24700000	36200000	29000000	44700000	28100000	47900000	2580000	4190000	27000000	26000000	37300000	53500000	41500000	81400000	49700000	99900000	0	1790000	54900000	50200000	93100000	85500000	103000000	91400000	73000000	89800000	0	320000	7510000	6930000	19200000	24600000	37500000	36600000	45500000	44700000	0:0.02:0.16:0.30:0.30:0.44:0.36:0.55:0.35:0.59:0.03:0.05:0.33:0.32:0.46:0.66:0.51:1.00:0.61:1.23:0:0.02:0.67:0.62:1.14:1.05:1.27:1.12:0.90:1.10:0:0.02:0.09:0.09:0.24:0.30:0.46:0.45:0.56:0.55	1470000
114	454831	tr|Q3TU64|Q3TU64_MOUSE	200	55	45	45	Deamidation (NQ); Oxidation (M)	5220000	6110000	5910000	4820000	4620000	4300000	4810000	7260000	3550000	6000000	2690000	6720000	3230000	11200000	2670000	3430000	5870000	11900000	6950000	15800000	5180000	5210000	5350000	5110000	5610000	11900000	25900000	19000000	9110000	21900000	93200000	44700000	53800000	66400000	41400000	24900000	39100000	43300000	33300000	61000000	0.44:0.51:0.50:0.40:0.39:0.36:0.40:0.61:0.30:0.50:0.23:0.56:0.27:0.94:0.22:0.29:0.49:1.00:0.58:1.33:0.43:0.44:0.45:0.43:0.47:1.00:2.18:1.60:0.76:1.84:7.82:3.75:4.51:5.57:3.47:2.09:3.28:3.64:2.80:5.12	5670000
115	342	tr|Q3UL48|Q3UL48_MOUSE	200	62	48	33	Deamidation (NQ); Oxidation (M); Phosphorylation (STY)	99900000	208000000	170000000	174000000	162000000	192000000	165000000	162000000	227000000	171000000	60000000	62500000	75900000	69500000	64500000	53600000	45000000	43000000	72000000	31300000	68300000	85300000	64300000	88200000	58800000	74400000	47700000	55800000	46800000	51200000	42200000	63700000	19000000	13500000	38300000	30600000	70800000	43700000	66600000	24700000	2.32:4.83:3.95:4.05:3.77:4.47:3.84:3.77:5.28:3.97:1.39:1.45:1.76:1.62:1.50:1.25:1.05:1.00:1.67:0.73:1.59:1.98:1.49:2.05:1.37:1.73:1.11:1.30:1.09:1.19:0.98:1.48:0.44:0.31:0.89:0.71:1.64:1.02:1.55:0.57	154000000
116	494	sp|P99024|TBB5_MOUSE	200	68	39	7	Deamidation (NQ); Oxidation (M); Phosphorylation (STY)	645000000	602000000	734000000	560000000	583000000	559000000	653000000	590000000	522000000	533000000	778000000	742000000	621000000	818000000	601000000	665000000	460000000	636000000	453000000	400000000	898000000	941000000	934000000	927000000	755000000	804000000	539000000	632000000	533000000	572000000	414000000	524000000	152000000	193000000	295000000	238000000	419000000	501000000	524000000	372000000	1.01:0.95:1.15:0.88:0.92:0.88:1.03:0.93:0.82:0.84:1.22:1.17:0.98:1.29:0.94:1.05:0.72:1.00:0.71:0.63:1.41:1.48:1.47:1.46:1.19:1.26:0.85:0.99:0.84:0.90:0.65:0.82:0.24:0.30:0.46:0.37:0.66:0.79:0.82:0.58	631000000
117	1708	tr|B2RY15|B2RY15_MOUSE	200	24	50	4	Deamidation (NQ)	2410000	2970000	2730000	2700000	2320000	2450000	2020000	2310000	3680000	4340000	61800	2090000	0	0	175000	4270000	0	0	0	0	0	268000	0	0	275000	0	0	0	0	0	8430000	9530000	5910000	5790000	5920000	6180000	6230000	7540000	6070000	4950000	64.00:64.00:64.00:64.00:64.00:64.00:64.00:64.00:64.00:64.00:64.00:64.00:-:-:64.00:64.00:-:-:-:-:-:64.00:-:-:64.00:-:-:-:-:-:64.00:64.00:64.00:64.00:64.00:64.00:64.00:64.00:64.00:64.00	2690000
118	322	tr|Q4FZL1|Q4FZL1_MOUSE	200	70	34	18	Deamidation (NQ); Oxidation (M)	263000000	248000000	271000000	239000000	312000000	269000000	268000000	237000000	219000000	226000000	443000000	456000000	408000000	503000000	450000000	440000000	294000000	433000000	310000000	258000000	519000000	448000000	489000000	386000000	445000000	483000000	311000000	431000000	323000000	303000000	129000000	127000000	45500000	33100000	89400000	70000000	177000000	118000000	173000000	100000000	0.61:0.57:0.63:0.55:0.72:0.62:0.62:0.55:0.51:0.52:1.02:1.05:0.94:1.16:1.04:1.02:0.68:1.00:0.72:0.60:1.20:1.03:1.13:0.89:1.03:1.12:0.72:0.99:0.75:0.70:0.30:0.29:0.11:0.08:0.21:0.16:0.41:0.27:0.40:0.23	256000000
119	20	sp|P40142|TKT_MOUSE	200	57	42	42	Deamidation (NQ); Oxidation (M); Phosphorylation (STY)	773000000	644000000	785000000	686000000	828000000	748000000	824000000	677000000	597000000	589000000	565000000	509000000	534000000	550000000	502000000	426000000	398000000	502000000	378000000	288000000	230000000	225000000	200000000	202000000	177000000	209000000	109000000	174000000	113000000	137000000	152000000	132000000	44500000	50400000	87300000	61900000	137000000	122000000	143000000	108000000	1.54:1.28:1.56:1.37:1.65:1.49:1.64:1.35:1.19:1.17:1.13:1.01:1.06:1.10:1.00:0.85:0.79:1.00:0.75:0.57:0.46:0.45:0.40:0.40:0.35:0.42:0.22:0.35:0.22:0.27:0.30:0.26:0.09:0.10:0.17:0.12:0.27:0.24:0.28:0.21	709000000
120	605	sp|P68372|TBB4B_MOUSE	200	67	39	2	Deamidation (NQ); Oxidation (M); Phosphorylation (STY)	108000000	76600000	82400000	69400000	85800000	65500000	82600000	73800000	63200000	68100000	82200000	81000000	80300000	77700000	68100000	82000000	56800000	81100000	55200000	51600000	120000000	134000000	113000000	105000000	112000000	105000000	69500000	89200000	61300000	73300000	37000000	43600000	10300000	14700000	20400000	18800000	35300000	41900000	38900000	30400000	1.34:0.94:1.01:0.86:1.06:0.81:1.02:0.91:0.78:0.84:1.01:1.00:0.99:0.96:0.84:1.01:0.70:1.00:0.68:0.64:1.48:1.66:1.39:1.29:1.38:1.30:0.86:1.10:0.76:0.90:0.46:0.54:0.13:0.18:0.25:0.23:0.43:0.52:0.48:0.37	92500000
122	379	sp|Q8C3J5|DOCK2_MOUSE	200	29	46	46	Phosphorylation (STY)	31900000	29800000	31200000	27000000	28600000	27800000	28800000	26200000	25600000	26100000	19100000	11500000	15400000	11100000	10500000	9180000	10500000	9920000	8000000	8090000	0	0	0	0	0	0	0	0	0	0	0	0	0	0	0	0	0	0	0	0	3.21:3.01:3.14:2.73:2.88:2.80:2.90:2.64:2.58:2.63:1.93:1.16:1.56:1.12:1.06:0.92:1.06:1.00:0.81:0.82:0:0:0:0:0:0:0:0:0:0:0:0:0:0:0:0:0:0:0:0	30900000
124	1589	sp|Q8CGK3|LONM_MOUSE	200	54	43	41	Deamidation (NQ); Oxidation (M)	19300000	15100000	19200000	18300000	19400000	21800000	19200000	19400000	14600000	17300000	58600000	25600000	60800000	28900000	58600000	18700000	69600000	32800000	98400000	59800000	51100000	57700000	55500000	64800000	56000000	61000000	119000000	79400000	110000000	90100000	104000000	112000000	154000000	172000000	123000000	128000000	117000000	88000000	91100000	120000000	0.59:0.46:0.58:0.56:0.59:0.67:0.58:0.59:0.45:0.53:1.79:0.78:1.86:0.88:1.79:0.57:2.13:1.00:3.00:1.83:1.56:1.76:1.69:1.98:1.71:1.86:3.65:2.42:3.37:2.75:3.18:3.41:4.69:5.25:3.77:3.91:3.58:2.69:2.78:3.66	17200000
125	358	tr|A1A4T2|A1A4T2_MOUSE	200	51	47	47	Oxidation (M); Deamidation (NQ)	108000000	81100000	98500000	89800000	109000000	96300000	113000000	114000000	91300000	102000000	104000000	60500000	95800000	68300000	105000000	43200000	149000000	81500000	165000000	137000000	69800000	65200000	62400000	59300000	63300000	63700000	111000000	80600000	113000000	91600000	217000000	217000000	265000000	300000000	303000000	226000000	262000000	224000000	220000000	286000000	1.32:0.99:1.21:1.10:1.34:1.18:1.38:1.40:1.12:1.25:1.27:0.74:1.17:0.84:1.29:0.53:1.83:1.00:2.03:1.68:0.86:0.80:0.77:0.73:0.78:0.78:1.36:0.99:1.39:1.12:2.66:2.66:3.25:3.68:3.71:2.77:3.21:2.75:2.70:3.51	94400000
126	318	sp|P14211|CALR_MOUSE	200	70	44	44	Oxidation (M); Deamidation (NQ)	584000000	662000000	622000000	708000000	794000000	798000000	683000000	779000000	777000000	791000000	362000000	382000000	378000000	384000000	416000000	354000000	471000000	485000000	863000000	800000000	367000000	342000000	419000000	374000000	455000000	429000000	747000000	650000000	798000000	678000000	961000000	809000000	1270000000	1210000000	1120000000	1010000000	1060000000	899000000	998000000	1110000000	1.20:1.36:1.28:1.46:1.64:1.65:1.41:1.61:1.60:1.63:0.75:0.79:0.78:0.79:0.86:0.73:0.97:1.00:1.78:1.65:0.76:0.71:0.86:0.77:0.94:0.88:1.54:1.34:1.65:1.40:1.98:1.67:2.62:2.49:2.31:2.08:2.19:1.85:2.06:2.28	625000000
127	216	sp|Q99KI0|ACON_MOUSE	200	54	41	41	Deamidation (NQ); Oxidation (M)	183000000	112000000	144000000	126000000	173000000	147000000	178000000	163000000	130000000	153000000	136000000	65300000	124000000	68000000	137000000	62800000	147000000	84200000	130000000	155000000	122000000	125000000	119000000	103000000	133000000	115000000	226000000	170000000	231000000	178000000	239000000	210000000	311000000	390000000	282000000	300000000	250000000	217000000	207000000	285000000	2.18:1.33:1.71:1.50:2.06:1.74:2.11:1.94:1.55:1.82:1.62:0.78:1.47:0.81:1.63:0.75:1.75:1.00:1.54:1.84:1.45:1.48:1.42:1.23:1.58:1.36:2.68:2.01:2.75:2.12:2.84:2.49:3.69:4.63:3.35:3.56:2.97:2.58:2.46:3.38	148000000
128	550	sp|P29341|PABP1_MOUSE	200	55	43	23	Deamidation (NQ); Oxidation (M); Phosphorylation (STY)	99800000	98900000	107000000	97100000	108000000	103000000	106000000	96300000	84400000	93600000	193000000	209000000	184000000	214000000	158000000	194000000	122000000	164000000	106000000	118000000	228000000	226000000	208000000	211000000	190000000	194000000	147000000	169000000	140000000	133000000	63000000	57400000	33700000	36500000	51100000	40000000	72200000	68500000	73600000	59200000	0.61:0.60:0.65:0.59:0.66:0.63:0.65:0.59:0.52:0.57:1.18:1.27:1.13:1.31:0.96:1.19:0.75:1.00:0.65:0.72:1.39:1.38:1.27:1.29:1.16:1.19:0.90:1.03:0.85:0.81:0.38:0.35:0.21:0.22:0.31:0.24:0.44:0.42:0.45:0.36	99400000
129	296	sp|Q8CAQ8-2|MIC60_MOUSE	200	64	52	4	Oxidation (M)	9160000	5890000	6240000	5600000	7810000	6080000	7400000	5900000	5810000	6660000	12500000	3490000	8080000	4270000	11900000	3810000	7270000	4900000	11500000	9590000	10800000	13400000	12400000	11900000	13000000	14200000	24500000	22300000	26700000	21200000	19100000	14600000	27300000	20200000	22600000	16700000	20500000	12000000	18200000	14700000	1.87:1.20:1.27:1.14:1.59:1.24:1.51:1.20:1.19:1.36:2.56:0.71:1.65:0.87:2.42:0.78:1.48:1.00:2.35:1.96:2.20:2.73:2.54:2.43:2.66:2.90:5.00:4.55:5.45:4.33:3.90:2.97:5.56:4.12:4.61:3.40:4.18:2.45:3.72:3.00	7710000
130	14768	sp|P04298|MCEL_VACCW	200	48	41	41	Deamidation (NQ)	1240000	1560000	25600000	43700000	45100000	63200000	49800000	70700000	45400000	68700000	4770000	0	38200000	42100000	52800000	74500000	59200000	78800000	84300000	87200000	1680000	960000	79300000	65600000	109000000	108000000	135000000	131000000	144000000	109000000	0	793000	12100000	12700000	36300000	33400000	71900000	55700000	70800000	56300000	0.02:0.02:0.33:0.55:0.57:0.80:0.63:0.90:0.58:0.87:0.06:0:0.48:0.53:0.67:0.95:0.75:1.00:1.07:1.11:0.02:0.02:1.01:0.83:1.38:1.37:1.72:1.67:1.82:1.38:0:0.02:0.15:0.16:0.46:0.42:0.91:0.71:0.90:0.71	1400000
131	1000	sp|Q8BU30|SYIC_MOUSE	200	37	44	44	Deamidation (NQ)	34600000	33900000	33200000	32400000	37000000	32000000	36400000	32900000	29000000	29300000	78500000	56800000	69800000	59700000	67000000	48400000	60300000	51500000	48800000	34800000	79300000	80900000	77100000	72800000	73800000	69600000	54000000	67900000	55200000	50600000	35500000	29700000	12600000	12600000	24600000	17400000	33000000	31500000	41800000	25100000	0.67:0.66:0.64:0.63:0.72:0.62:0.71:0.64:0.56:0.57:1.52:1.10:1.35:1.16:1.30:0.94:1.17:1.00:0.95:0.67:1.54:1.57:1.50:1.41:1.43:1.35:1.05:1.32:1.07:0.98:0.69:0.58:0.24:0.24:0.48:0.34:0.64:0.61:0.81:0.49	34200000
132	347	sp|P06745|G6PI_MOUSE	200	69	39	39	Deamidation (NQ); Oxidation (M)	317000000	264000000	329000000	277000000	351000000	302000000	358000000	279000000	269000000	247000000	325000000	282000000	318000000	313000000	356000000	280000000	274000000	247000000	261000000	144000000	149000000	180000000	132000000	135000000	145000000	164000000	83600000	138000000	90700000	101000000	62100000	66800000	20400000	24300000	41100000	32800000	72400000	57100000	78900000	44500000	1.28:1.07:1.33:1.12:1.42:1.22:1.45:1.13:1.09:1.00:1.32:1.14:1.28:1.27:1.44:1.13:1.11:1.00:1.05:0.58:0.60:0.73:0.53:0.55:0.59:0.66:0.34:0.56:0.37:0.41:0.25:0.27:0.08:0.10:0.17:0.13:0.29:0.23:0.32:0.18	290000000
134	454855	tr|B2RRE0|B2RRE0_MOUSE	200	47	48	48	Deamidation (NQ); Oxidation (M)	24300000	15300000	22600000	15100000	28200000	18400000	22200000	15600000	19000000	14900000	19300000	11500000	15600000	14200000	27100000	13100000	10300000	13200000	17800000	4490000	6370000	5290000	6060000	3100000	5710000	0	3150000	7220000	3590000	3620000	82200000	69800000	71100000	53900000	58000000	48900000	70300000	65000000	56900000	57600000	1.84:1.16:1.72:1.15:2.15:1.40:1.69:1.19:1.44:1.14:1.47:0.88:1.18:1.08:2.06:1.00:0.78:1.00:1.35:0.34:0.48:0.40:0.46:0.24:0.43:0:0.24:0.55:0.27:0.28:6.25:5.31:5.41:4.10:4.41:3.72:5.35:4.94:4.32:4.38	19800000
135	178	tr|B9EHN0|B9EHN0_MOUSE	200	51	45	45	Deamidation (NQ); Oxidation (M)	196000000	113000000	137000000	119000000	168000000	124000000	146000000	136000000	88200000	102000000	176000000	84600000	136000000	83900000	146000000	69200000	126000000	90000000	86100000	48800000	121000000	109000000	112000000	94600000	110000000	113000000	57100000	101000000	64200000	67400000	445000000	697000000	302000000	692000000	272000000	559000000	255000000	567000000	204000000	581000000	2.18:1.26:1.52:1.32:1.87:1.37:1.62:1.51:0.98:1.13:1.96:0.94:1.51:0.93:1.63:0.77:1.40:1.00:0.96:0.54:1.34:1.21:1.24:1.05:1.22:1.26:0.63:1.12:0.71:0.75:4.94:7.74:3.35:7.69:3.02:6.21:2.83:6.29:2.26:6.46	155000000
136	718	tr|Q3TH46|Q3TH46_MOUSE	200	56	44	28	Deamidation (NQ); Oxidation (M)	28100000	24400000	24400000	21100000	28600000	21300000	25600000	18400000	23100000	17500000	30200000	37300000	35100000	36700000	23700000	31600000	18400000	37200000	30200000	29700000	61400000	70800000	74200000	77600000	52500000	71200000	49500000	61600000	50400000	62500000	28400000	31400000	11600000	15600000	17600000	15300000	28400000	30400000	26700000	25800000	0.76:0.65:0.66:0.57:0.77:0.57:0.69:0.49:0.62:0.47:0.81:1.00:0.94:0.99:0.64:0.85:0.49:1.00:0.81:0.80:1.65:1.90:2.00:2.09:1.41:1.92:1.33:1.66:1.36:1.68:0.76:0.84:0.31:0.42:0.47:0.41:0.76:0.82:0.72:0.69	26200000
137	290	sp|P13020|GELS_MOUSE	200	54	41	41	Deamidation (NQ); Oxidation (M); Phosphorylation (STY)	417000000	249000000	356000000	272000000	408000000	250000000	391000000	288000000	242000000	248000000	148000000	60500000	123000000	60000000	115000000	48000000	91000000	52000000	82100000	30600000	43100000	46500000	35300000	37800000	34500000	41500000	24300000	39700000	26500000	27300000	187000000	192000000	81800000	88600000	99700000	82800000	172000000	135000000	183000000	156000000	8.01:4.78:6.85:5.22:7.85:4.80:7.52:5.53:4.65:4.76:2.84:1.16:2.36:1.15:2.22:0.92:1.75:1.00:1.58:0.59:0.83:0.89:0.68:0.73:0.66:0.80:0.47:0.76:0.51:0.52:3.59:3.69:1.57:1.70:1.92:1.59:3.31:2.59:3.52:2.99	333000000
138	7056	sp|P27046|MA2A1_MOUSE	200	44	41	41	Deamidation (NQ); Oxidation (M)	8820000	10600000	8470000	9880000	10200000	11500000	8520000	10100000	12900000	11500000	8690000	10500000	10600000	10900000	8030000	7700000	13200000	10700000	19300000	24800000	19000000	16900000	19200000	18600000	17400000	17700000	32500000	24200000	32700000	29400000	103000000	94400000	174000000	148000000	148000000	142000000	103000000	86700000	86800000	104000000	0.83:1.00:0.79:0.93:0.96:1.08:0.80:0.95:1.21:1.08:0.82:0.99:1.00:1.03:0.75:0.72:1.24:1.00:1.82:2.33:1.78:1.58:1.80:1.75:1.63:1.66:3.05:2.27:3.07:2.76:9.67:8.87:16.35:13.89:13.86:13.29:9.68:8.14:8.15:9.77	10400000
140	471	sp|Q8BMJ2|SYLC_MOUSE	200	41	47	45	Deamidation (NQ)	24300000	21500000	22500000	21300000	23300000	21200000	22400000	20400000	20900000	18400000	72000000	47400000	66900000	49700000	57800000	47700000	47600000	47100000	44300000	30300000	37000000	34700000	35000000	32100000	29900000	30500000	22100000	27300000	22900000	23200000	27400000	23700000	13000000	11000000	17100000	13000000	24400000	24200000	26600000	19200000	0.52:0.46:0.48:0.45:0.50:0.45:0.47:0.43:0.44:0.39:1.53:1.01:1.42:1.05:1.23:1.01:1.01:1.00:0.94:0.64:0.79:0.74:0.74:0.68:0.63:0.65:0.47:0.58:0.49:0.49:0.58:0.50:0.28:0.23:0.36:0.28:0.52:0.51:0.57:0.41	22900000
141	1831	tr|F7DBB3|F7DBB3_MOUSE	200	30	40	20	Oxidation (M); Phosphorylation (STY)	1490000	5940000	2570000	5170000	2040000	5800000	2230000	4520000	3870000	6090000	908000	2510000	2410000	1390000	876000	1990000	388000	2270000	5000000	7150000	4100000	4330000	4560000	3480000	4070000	4230000	7420000	4790000	5480000	6130000	22200000	33600000	34200000	42900000	25200000	35800000	20400000	36800000	28500000	39300000	0.65:2.62:1.13:2.28:0.90:2.55:0.98:1.99:1.70:2.68:0.40:1.11:1.06:0.61:0.39:0.87:0.17:1.00:2.20:3.15:1.81:1.91:2.01:1.53:1.79:1.86:3.27:2.11:2.41:2.70:9.75:14.77:15.06:18.88:11.08:15.76:9.00:16.22:12.54:17.31	4930000
142	2277	sp|A2AN08-3|UBR4_MOUSE	200	12	44	44	Deamidation (NQ)	9970000	5750000	9540000	8410000	5670000	8060000	9440000	4770000	8450000	4530000	9100000	6040000	8320000	6780000	7300000	5540000	6020000	5180000	4850000	1950000	9150000	8480000	7970000	7720000	6630000	7090000	4130000	6280000	3760000	5190000	4590000	5030000	2680000	1310000	2110000	2190000	4620000	2720000	5030000	3090000	1.93:1.11:1.84:1.62:1.09:1.56:1.82:0.92:1.63:0.87:1.76:1.17:1.61:1.31:1.41:1.07:1.16:1.00:0.94:0.38:1.77:1.64:1.54:1.49:1.28:1.37:0.80:1.21:0.73:1.00:0.89:0.97:0.52:0.25:0.41:0.42:0.89:0.53:0.97:0.60	9870000
143	462	sp|O55143|AT2A2_MOUSE	200	32	36	12	Deamidation (NQ); Oxidation (M)	33200000	22700000	30000000	24100000	39100000	29600000	34800000	32500000	22500000	28500000	55900000	38500000	44100000	40800000	54800000	34400000	66000000	48300000	79000000	93600000	48100000	48200000	58300000	42500000	56800000	61600000	119000000	80600000	132000000	86100000	55300000	67400000	86700000	81100000	81000000	63800000	84400000	52400000	64700000	75400000	0.69:0.47:0.62:0.50:0.81:0.61:0.72:0.67:0.47:0.59:1.16:0.80:0.91:0.84:1.13:0.71:1.37:1.00:1.63:1.94:0.99:1.00:1.21:0.88:1.17:1.27:2.47:1.67:2.73:1.78:1.14:1.40:1.79:1.68:1.68:1.32:1.75:1.08:1.34:1.56	27900000
145	384	tr|Q5FWB7|Q5FWB7_MOUSE	200	83	39	21	Deamidation (NQ); Oxidation (M)	631000000	433000000	606000000	431000000	643000000	452000000	607000000	367000000	295000000	362000000	852000000	412000000	765000000	405000000	758000000	491000000	613000000	458000000	438000000	239000000	330000000	405000000	282000000	428000000	284000000	399000000	165000000	296000000	180000000	202000000	126000000	91200000	33600000	47700000	63900000	44500000	93800000	107000000	111000000	90200000	1.38:0.95:1.32:0.94:1.40:0.99:1.33:0.80:0.64:0.79:1.86:0.90:1.67:0.88:1.66:1.07:1.34:1.00:0.96:0.52:0.72:0.89:0.62:0.93:0.62:0.87:0.36:0.65:0.39:0.44:0.28:0.20:0.07:0.10:0.14:0.10:0.20:0.23:0.24:0.20	532000000
148	3788	tr|Q5DTP7|Q5DTP7_MOUSE	200	29	44	28	Phosphorylation (STY); Deamidation (NQ); Oxidation (M)	4550000	15300000	10700000	10700000	5670000	10100000	4730000	6750000	15000000	13100000	11300000	59200000	14600000	58300000	15900000	59000000	12500000	33900000	24000000	43600000	12600000	26200000	17900000	21400000	18000000	20600000	21000000	19400000	22100000	22100000	12600000	12400000	13000000	8110000	13300000	9380000	9370000	7720000	7690000	6810000	0.13:0.45:0.32:0.32:0.17:0.30:0.14:0.20:0.44:0.39:0.33:1.75:0.43:1.72:0.47:1.74:0.37:1.00:0.71:1.29:0.37:0.77:0.53:0.63:0.53:0.61:0.62:0.57:0.65:0.65:0.37:0.37:0.39:0.24:0.39:0.28:0.28:0.23:0.23:0.20	12600000
150	188	sp|P80316|TCPE_MOUSE	200	56	35	35	Deamidation (NQ); Oxidation (M)	110000000	91100000	111000000	95500000	110000000	102000000	110000000	94200000	90600000	89900000	179000000	188000000	188000000	184000000	161000000	150000000	125000000	176000000	135000000	111000000	259000000	279000000	259000000	259000000	220000000	241000000	153000000	218000000	146000000	167000000	75100000	67900000	33000000	34500000	51500000	43100000	78300000	74000000	86000000	56500000	0.62:0.52:0.63:0.54:0.63:0.58:0.62:0.54:0.52:0.51:1.02:1.07:1.07:1.04:0.92:0.85:0.71:1.00:0.77:0.63:1.47:1.59:1.47:1.47:1.25:1.37:0.87:1.24:0.83:0.95:0.43:0.39:0.19:0.20:0.29:0.24:0.45:0.42:0.49:0.32	100000000
152	476	sp|Q8BMK4|CKAP4_MOUSE	200	70	36	35	Deamidation (NQ); Oxidation (M)	40800000	28900000	34800000	28000000	38700000	32000000	37300000	33200000	24400000	31300000	93500000	66200000	76800000	67300000	89400000	59700000	109000000	90900000	139000000	154000000	75300000	68700000	76000000	65300000	82800000	75400000	141000000	107000000	150000000	117000000	496000000	407000000	517000000	583000000	592000000	408000000	572000000	442000000	487000000	581000000	0.45:0.32:0.38:0.31:0.43:0.35:0.41:0.37:0.27:0.34:1.03:0.73:0.84:0.74:0.98:0.66:1.20:1.00:1.53:1.70:0.83:0.76:0.84:0.72:0.91:0.83:1.55:1.17:1.64:1.28:5.46:4.47:5.68:6.42:6.51:4.48:6.30:4.86:5.36:6.39	34900000
155	454857	tr|Q3UH72|Q3UH72_MOUSE	200	38	36	35	Deamidation (NQ); Oxidation (M); Phosphorylation (STY)	1100000	2290000	0	758000	0	1790000	1950000	1260000	2510000	0	1690000	2200000	2080000	2960000	0	1640000	1500000	2350000	1200000	0	2760000	1310000	2130000	537000	0	1500000	1220000	1090000	1120000	1080000	130000000	138000000	115000000	169000000	104000000	117000000	84200000	131000000	77300000	151000000	0.47:0.98:0:0.32:0:0.76:0.83:0.54:1.07:0:0.72:0.94:0.89:1.26:0:0.70:0.64:1.00:0.51:0:1.18:0.56:0.91:0.23:0:0.64:0.52:0.46:0.48:0.46:55.26:58.68:49.19:64.00:44.20:49.94:35.87:55.79:32.94:64.00	1700000
158	14766	sp|P06856|DPOL_VACCW	200	37	40	40	Deamidation (NQ); Oxidation (M)	1100000	2140000	17400000	36300000	25700000	48500000	32100000	55000000	33300000	56700000	896000	2870000	34800000	25700000	38800000	55300000	32300000	65500000	43400000	54600000	1480000	1860000	53400000	43200000	70000000	63100000	62800000	64400000	59100000	68700000	0	0	8610000	9230000	29800000	21000000	43900000	37100000	56200000	25000000	0.02:0.03:0.26:0.55:0.39:0.74:0.49:0.84:0.51:0.87:0.02:0.04:0.53:0.39:0.59:0.84:0.49:1.00:0.66:0.83:0.02:0.03:0.81:0.66:1.07:0.96:0.96:0.98:0.90:1.05:0:0:0.13:0.14:0.46:0.32:0.67:0.57:0.86:0.38	2260000
159	380	tr|E9Q2M9|E9Q2M9_MOUSE	200	17	40	39	Deamidation (NQ); Phosphorylation (STY)	27100000	15100000	24200000	20300000	25700000	20700000	26000000	19700000	26400000	19800000	6590000	5920000	6000000	5960000	6160000	3630000	5500000	6030000	6310000	6110000	1720000	0	1380000	3570000	23100000	25900000	3760000	2000000	2280000	2170000	2980000	3030000	3250000	3090000	3300000	2920000	2490000	2160000	2300000	2520000	4.49:2.51:4.02:3.37:4.27:3.43:4.31:3.27:4.38:3.28:1.09:0.98:1.00:0.99:1.02:0.60:0.91:1.00:1.05:1.01:0.29:0:0.23:0.59:3.84:4.29:0.62:0.33:0.38:0.36:0.49:0.50:0.54:0.51:0.55:0.48:0.41:0.36:0.38:0.42	21100000
160	245	tr|Q7TPT7|Q7TPT7_MOUSE	200	37	44	43	Oxidation (M); Deamidation (NQ)	53800000	31500000	43600000	31400000	54800000	37400000	49000000	37100000	25600000	29100000	141000000	79900000	103000000	83700000	114000000	65300000	87500000	81800000	69800000	46200000	128000000	123000000	122000000	95900000	118000000	124000000	75900000	119000000	82300000	77900000	33000000	29800000	13200000	15200000	25000000	20400000	41300000	32200000	40900000	29400000	0.66:0.38:0.53:0.38:0.67:0.46:0.60:0.45:0.31:0.36:1.73:0.98:1.26:1.02:1.40:0.80:1.07:1.00:0.85:0.56:1.56:1.50:1.49:1.17:1.44:1.52:0.93:1.45:1.01:0.95:0.40:0.36:0.16:0.19:0.31:0.25:0.50:0.39:0.50:0.36	42700000
161	513	sp|Q922D8|C1TC_MOUSE	200	46	36	36	Deamidation (NQ)	35400000	29600000	33500000	27400000	34400000	29200000	36100000	31600000	26200000	26000000	60400000	68200000	59000000	71100000	57500000	54300000	46700000	65600000	38200000	38500000	62900000	62900000	58900000	53800000	50900000	51300000	32500000	42600000	32000000	37800000	12100000	12500000	4840000	4660000	8200000	6820000	12000000	11600000	14000000	9900000	0.54:0.45:0.51:0.42:0.52:0.44:0.55:0.48:0.40:0.40:0.92:1.04:0.90:1.08:0.88:0.83:0.71:1.00:0.58:0.59:0.96:0.96:0.90:0.82:0.77:0.78:0.50:0.65:0.49:0.58:0.18:0.19:0.07:0.07:0.12:0.10:0.18:0.18:0.21:0.15	32500000
162	265	sp|P80318|TCPG_MOUSE	200	60	31	31	Deamidation (NQ); Oxidation (M)	180000000	117000000	164000000	127000000	178000000	128000000	179000000	153000000	104000000	115000000	358000000	321000000	319000000	321000000	319000000	237000000	262000000	298000000	200000000	185000000	466000000	390000000	394000000	362000000	361000000	381000000	211000000	321000000	234000000	239000000	104000000	85500000	40200000	47700000	68600000	54600000	107000000	91500000	113000000	85500000	0.60:0.39:0.55:0.43:0.60:0.43:0.60:0.51:0.35:0.39:1.20:1.08:1.07:1.08:1.07:0.80:0.88:1.00:0.67:0.62:1.57:1.31:1.32:1.22:1.21:1.28:0.71:1.08:0.79:0.80:0.35:0.29:0.14:0.16:0.23:0.18:0.36:0.31:0.38:0.29	148000000
163	1377	sp|Q3V3R1|C1TM_MOUSE	200	54	41	41	Deamidation (NQ)	17300000	11200000	19500000	15500000	17600000	18700000	22000000	18000000	14800000	16700000	77400000	67800000	71500000	69300000	68800000	56400000	84600000	82300000	87800000	149000000	32400000	29000000	35100000	28400000	36600000	31900000	69600000	44900000	69100000	53400000	53400000	44500000	82100000	66800000	63000000	58000000	55000000	36900000	44200000	51600000	0.21:0.14:0.24:0.19:0.21:0.23:0.27:0.22:0.18:0.20:0.94:0.82:0.87:0.84:0.84:0.69:1.03:1.00:1.07:1.81:0.39:0.35:0.43:0.35:0.45:0.39:0.85:0.55:0.84:0.65:0.65:0.54:1.00:0.81:0.77:0.71:0.67:0.45:0.54:0.63	14300000
164	636	sp|Q61656|DDX5_MOUSE	200	49	37	30	Deamidation (NQ); Oxidation (M)	72800000	62600000	78200000	63000000	72800000	59200000	68900000	51300000	55600000	48500000	105000000	152000000	110000000	168000000	90600000	156000000	65100000	166000000	67100000	158000000	170000000	169000000	170000000	162000000	157000000	159000000	188000000	174000000	181000000	177000000	49200000	42000000	38100000	33800000	38500000	42900000	49900000	36500000	49400000	40200000	0.44:0.38:0.47:0.38:0.44:0.36:0.42:0.31:0.34:0.29:0.63:0.91:0.66:1.01:0.55:0.94:0.39:1.00:0.40:0.95:1.03:1.02:1.03:0.97:0.95:0.96:1.13:1.05:1.09:1.06:0.30:0.25:0.23:0.20:0.23:0.26:0.30:0.22:0.30:0.24	67700000
166	671	sp|P40124|CAP1_MOUSE	200	69	33	32	Deamidation (NQ); Oxidation (M)	346000000	241000000	366000000	265000000	432000000	305000000	467000000	371000000	245000000	291000000	382000000	268000000	483000000	306000000	383000000	256000000	396000000	297000000	390000000	175000000	240000000	231000000	218000000	186000000	210000000	213000000	124000000	179000000	123000000	130000000	155000000	144000000	18100000	57000000	32200000	71900000	167000000	132000000	106000000	147000000	1.16:0.81:1.23:0.89:1.45:1.03:1.57:1.25:0.82:0.98:1.29:0.90:1.63:1.03:1.29:0.86:1.33:1.00:1.31:0.59:0.81:0.78:0.73:0.62:0.71:0.71:0.42:0.60:0.41:0.44:0.52:0.48:0.06:0.19:0.11:0.24:0.56:0.44:0.35:0.49	294000000
169	24	sp|P50516|VATA_MOUSE	200	66	39	39	Deamidation (NQ); Oxidation (M)	216000000	253000000	265000000	268000000	267000000	267000000	264000000	263000000	191000000	232000000	154000000	96800000	150000000	96900000	149000000	95400000	129000000	83400000	141000000	64300000	34800000	38700000	30500000	30800000	28600000	34500000	22900000	37000000	25500000	25100000	45200000	52800000	35100000	45600000	43700000	38600000	49100000	50100000	47800000	52000000	2.58:3.04:3.18:3.22:3.21:3.21:3.17:3.16:2.30:2.79:1.84:1.16:1.80:1.16:1.78:1.14:1.54:1.00:1.69:0.77:0.42:0.46:0.37:0.37:0.34:0.41:0.27:0.44:0.31:0.30:0.54:0.63:0.42:0.55:0.52:0.46:0.59:0.60:0.57:0.62	234000000
172	5735	tr|Q6PJ18|Q6PJ18_MOUSE	200	87	41	4	Deamidation (NQ); Phosphorylation (STY)	0	0	132000	0	0	0	0	173000	105000	0	0	94900	0	0	0	0	0	0	214000	0	178000	772000	1540000	98600	630000	1230000	1180000	1990000	1690000	116000	59200000	31700000	74900000	29300000	59400000	27500000	88200000	29400000	49300000	31500000	-:-:64.00:-:-:-:-:64.00:64.00:-:-:64.00:-:-:-:-:-:-:64.00:-:64.00:64.00:64.00:64.00:64.00:64.00:64.00:64.00:64.00:64.00:64.00:64.00:64.00:64.00:64.00:64.00:64.00:64.00:64.00:64.00	0
174	320	sp|Q61598|GDIB_MOUSE	200	65	39	32	Deamidation (NQ); Oxidation (M)	308000000	360000000	335000000	323000000	311000000	310000000	304000000	302000000	326000000	313000000	178000000	180000000	189000000	189000000	188000000	165000000	140000000	156000000	147000000	98500000	189000000	191000000	170000000	195000000	157000000	170000000	105000000	131000000	101000000	123000000	110000000	137000000	42500000	50900000	64700000	72500000	99700000	115000000	113000000	87800000	1.97:2.30:2.14:2.07:1.99:1.98:1.94:1.93:2.09:2.00:1.14:1.15:1.21:1.21:1.20:1.05:0.90:1.00:0.94:0.63:1.21:1.22:1.09:1.25:1.00:1.09:0.67:0.84:0.65:0.78:0.70:0.88:0.27:0.33:0.41:0.46:0.64:0.74:0.72:0.56	334000000
175	747	sp|Q9Z110|P5CS_MOUSE	200	55	41	8	Deamidation (NQ); Oxidation (M)	22200000	12800000	19300000	16500000	23100000	17900000	20300000	19500000	13100000	15500000	68100000	30300000	59700000	33100000	76000000	27700000	84100000	48400000	78400000	80300000	48000000	40800000	49100000	35900000	54100000	50500000	94500000	68600000	97400000	66400000	129000000	94300000	188000000	167000000	161000000	132000000	155000000	90400000	122000000	124000000	0.46:0.27:0.40:0.34:0.48:0.37:0.42:0.40:0.27:0.32:1.41:0.63:1.23:0.68:1.57:0.57:1.74:1.00:1.62:1.66:0.99:0.84:1.01:0.74:1.12:1.04:1.95:1.42:2.01:1.37:2.66:1.95:3.87:3.45:3.33:2.73:3.20:1.87:2.51:2.55	17900000
176	690	sp|Q9ES52-2|SHIP1_MOUSE	200	33	33	31	Phosphorylation (STY); Deamidation (NQ)	25600000	29600000	26200000	26900000	25700000	25200000	25900000	24000000	26400000	24500000	15200000	13400000	13600000	11500000	12600000	11100000	12100000	11500000	7930000	9910000	4560000	4880000	3100000	3440000	4390000	4190000	5750000	4200000	3910000	7430000	7990000	6560000	6810000	6810000	6400000	5110000	5230000	5280000	4240000	7190000	2.24:2.58:2.28:2.35:2.24:2.20:2.26:2.10:2.31:2.13:1.33:1.17:1.19:1.00:1.10:0.97:1.06:1.00:0.69:0.86:0.40:0.43:0.27:0.30:0.38:0.37:0.50:0.37:0.34:0.65:0.70:0.57:0.59:0.59:0.56:0.45:0.46:0.46:0.37:0.63	27600000
178	2790	sp|Q8BFZ3|ACTBL_MOUSE	200	43	33	4	Deamidation (NQ); Oxidation (M); Phosphorylation (STY)	449000	16900000	4250000	11100000	3100000	10500000	2250000	8630000	13700000	13600000	880000	3280000	1360000	3860000	1730000	4000000	1510000	2270000	6040000	5170000	1270000	1920000	999000	2650000	1750000	1600000	4500000	1440000	4470000	3100000	17600000	15000000	30100000	11500000	26500000	16700000	20900000	13400000	18500000	11500000	0.20:7.44:1.88:4.92:1.37:4.64:0.99:3.81:6.05:6.01:0.39:1.45:0.60:1.70:0.76:1.77:0.67:1.00:2.67:2.28:0.56:0.85:0.44:1.17:0.77:0.70:1.98:0.64:1.97:1.37:7.77:6.61:13.26:5.07:11.70:7.38:9.23:5.91:8.14:5.06	17300000
179	571	sp|P09411|PGK1_MOUSE	200	73	35	34	Deamidation (NQ); Oxidation (M)	869000000	665000000	887000000	684000000	846000000	696000000	806000000	689000000	522000000	593000000	1380000000	872000000	1250000000	838000000	1250000000	725000000	1160000000	605000000	844000000	454000000	1300000000	1570000000	1080000000	1370000000	1100000000	1290000000	699000000	1120000000	724000000	963000000	276000000	228000000	72600000	98900000	150000000	111000000	230000000	223000000	278000000	181000000	1.44:1.10:1.46:1.13:1.40:1.15:1.33:1.14:0.86:0.98:2.27:1.44:2.07:1.38:2.06:1.20:1.92:1.00:1.39:0.75:2.15:2.60:1.78:2.26:1.82:2.12:1.15:1.85:1.20:1.59:0.46:0.38:0.12:0.16:0.25:0.18:0.38:0.37:0.46:0.30	767000000
180	119	tr|Q542X7|Q542X7_MOUSE	200	71	36	36	Oxidation (M); Deamidation (NQ)	129000000	179000000	201000000	180000000	151000000	195000000	173000000	153000000	172000000	134000000	265000000	236000000	258000000	249000000	236000000	204000000	189000000	214000000	165000000	145000000	378000000	374000000	374000000	366000000	312000000	349000000	210000000	288000000	194000000	235000000	99700000	94700000	35300000	49600000	66500000	48800000	81400000	87800000	99600000	69300000	0.60:0.83:0.94:0.84:0.70:0.91:0.81:0.72:0.80:0.63:1.24:1.10:1.21:1.16:1.10:0.95:0.88:1.00:0.77:0.68:1.76:1.75:1.75:1.71:1.46:1.63:0.98:1.34:0.91:1.09:0.47:0.44:0.16:0.23:0.31:0.23:0.38:0.41:0.46:0.32	154000000
181	667	tr|L7N451|L7N451_MOUSE	200	15	32	31	Deamidation (NQ)	18300000	13000000	20200000	15800000	23500000	14100000	20100000	15300000	14400000	13100000	16500000	9560000	14700000	13000000	13100000	9350000	7980000	11600000	4570000	11000000	0	0	3180000	3090000	2920000	2980000	1960000	1940000	2230000	2450000	2970000	4500000	5750000	5890000	6700000	5510000	6600000	5610000	7780000	3610000	1.58:1.12:1.74:1.36:2.03:1.21:1.73:1.32:1.24:1.13:1.42:0.82:1.27:1.12:1.13:0.81:0.69:1.00:0.39:0.95:0:0:0.27:0.27:0.25:0.26:0.17:0.17:0.19:0.21:0.26:0.39:0.50:0.51:0.58:0.48:0.57:0.48:0.67:0.31	15700000
183	2884	sp|Q99P72|RTN4_MOUSE	200	41	41	21	Phosphorylation (STY); Deamidation (NQ)	9580000	9760000	15400000	13500000	16200000	16700000	16300000	15900000	13500000	15900000	15200000	1150000	16300000	7100000	22300000	7590000	20800000	11400000	20700000	10900000	15300000	16300000	21900000	16700000	25200000	20700000	34700000	27200000	35500000	21600000	21800000	17600000	39000000	27900000	35500000	33200000	37800000	23900000	34800000	27600000	0.84:0.85:1.35:1.18:1.41:1.46:1.43:1.39:1.18:1.39:1.33:0.10:1.43:0.62:1.95:0.66:1.82:1.00:1.81:0.95:1.34:1.43:1.92:1.46:2.20:1.81:3.03:2.38:3.10:1.89:1.90:1.54:3.41:2.44:3.10:2.90:3.31:2.09:3.05:2.41	9670000
184	218	sp|Q9ET01|PYGL_MOUSE	200	41	33	29	Deamidation (NQ); Oxidation (M)	96100000	91800000	89600000	85300000	90200000	81100000	88700000	82400000	73100000	72800000	3220000	5100000	3530000	4860000	3090000	3600000	1190000	3770000	2830000	2880000	5130000	2900000	3430000	3840000	3080000	1660000	2310000	1540000	5170000	1590000	4040000	1360000	2140000	1710000	2240000	1150000	1660000	3660000	1770000	2650000	25.53:24.38:23.79:22.64:23.96:21.53:23.56:21.88:19.41:19.32:0.85:1.36:0.94:1.29:0.82:0.96:0.32:1.00:0.75:0.77:1.36:0.77:0.91:1.02:0.82:0.44:0.61:0.41:1.37:0.42:1.07:0.36:0.57:0.45:0.60:0.30:0.44:0.97:0.47:0.70	94000000
187	73	tr|Q3U1U4|Q3U1U4_MOUSE	200	35	36	35	Oxidation (M); Deamidation (NQ)	131000000	130000000	134000000	119000000	141000000	114000000	132000000	97000000	129000000	104000000	22900000	13500000	26600000	10500000	24300000	10900000	25700000	11300000	41400000	24200000	6480000	3870000	7480000	9030000	5330000	3930000	8220000	5600000	6580000	6370000	2050000	3470000	3930000	3890000	3470000	4350000	1450000	3730000	3230000	3000000	11.51:11.44:11.82:10.52:12.47:10.07:11.67:8.55:11.38:9.20:2.02:1.19:2.35:0.92:2.14:0.96:2.26:1.00:3.65:2.13:0.57:0.34:0.66:0.80:0.47:0.35:0.72:0.49:0.58:0.56:0.18:0.31:0.35:0.34:0.31:0.38:0.13:0.33:0.28:0.26	130000000
188	743	tr|Q52L87|Q52L87_MOUSE	200	72	32	2	Deamidation (NQ); Oxidation (M); Phosphorylation (STY)	5480000	4750000	9430000	6650000	6780000	7150000	10200000	8810000	1240000	6760000	10500000	2700000	5390000	2920000	9620000	2850000	8040000	2420000	2360000	643000	10300000	9700000	5720000	10300000	9780000	6280000	3730000	3290000	3630000	2520000	610000	349000	0	0	426000	0	454000	682000	553000	0	2.27:1.97:3.90:2.75:2.81:2.96:4.22:3.65:0.51:2.80:4.35:1.12:2.23:1.21:3.98:1.18:3.33:1.00:0.98:0.27:4.25:4.02:2.37:4.25:4.05:2.60:1.54:1.36:1.50:1.04:0.25:0.14:0:0:0.18:0:0.19:0.28:0.23:0	5120000
192	221	sp|Q8BMS1|ECHA_MOUSE	200	49	32	32	Oxidation (M); Deamidation (NQ)	62300000	50900000	53400000	50600000	57200000	52200000	53500000	53700000	45300000	53100000	39800000	23900000	36300000	27400000	37500000	24100000	44400000	31200000	43800000	54100000	29000000	31300000	29400000	27000000	31700000	29900000	56500000	41000000	56200000	47000000	214000000	324000000	169000000	344000000	135000000	225000000	102000000	186000000	91800000	176000000	1.99:1.63:1.71:1.62:1.83:1.67:1.71:1.72:1.45:1.70:1.28:0.77:1.16:0.88:1.20:0.77:1.42:1.00:1.40:1.73:0.93:1.00:0.94:0.87:1.01:0.96:1.81:1.31:1.80:1.51:6.86:10.38:5.42:11.03:4.31:7.20:3.28:5.95:2.94:5.63	56600000
193	1101	sp|Q64737|PUR2_MOUSE	200	40	33	33	Deamidation (NQ); Oxidation (M); Phosphorylation (STY)	18800000	29400000	24700000	27400000	25300000	26100000	27100000	23400000	25700000	23700000	46600000	94700000	51200000	92700000	43400000	84400000	35600000	67600000	40400000	38800000	65900000	71500000	65800000	66400000	58800000	58400000	34100000	47500000	36700000	40400000	12000000	12600000	3960000	3650000	8280000	5980000	12600000	10900000	12900000	7740000	0.28:0.43:0.36:0.40:0.37:0.39:0.40:0.35:0.38:0.35:0.69:1.40:0.76:1.37:0.64:1.25:0.53:1.00:0.60:0.57:0.97:1.06:0.97:0.98:0.87:0.86:0.50:0.70:0.54:0.60:0.18:0.19:0.06:0.05:0.12:0.09:0.19:0.16:0.19:0.11	25000000
194	336	sp|Q8CIH5|PLCG2_MOUSE	200	39	38	37	Deamidation (NQ); Oxidation (M); Phosphorylation (STY)	19300000	22000000	23300000	19300000	20300000	19500000	20200000	20800000	19500000	18900000	23000000	27700000	20900000	30500000	18100000	25700000	13600000	22700000	13600000	15000000	4790000	4520000	4300000	3640000	4680000	4710000	3620000	4530000	2770000	5490000	1910000	1540000	297000	2400000	0	1290000	0	0	643000	0	0.85:0.97:1.02:0.85:0.89:0.86:0.89:0.91:0.86:0.83:1.01:1.22:0.92:1.34:0.79:1.13:0.60:1.00:0.60:0.66:0.21:0.20:0.19:0.16:0.21:0.21:0.16:0.20:0.12:0.24:0.08:0.07:0.02:0.11:0:0.06:0:0:0.03:0	20600000
195	404	tr|E9PV41|E9PV41_MOUSE	200	29	38	38	Oxidation (M)	50500000	54600000	53400000	51700000	57500000	51200000	53200000	46400000	50100000	45700000	13600000	9110000	12600000	8890000	11500000	7770000	10200000	8420000	9410000	4460000	8360000	7880000	8880000	6400000	6780000	7310000	3140000	6640000	2820000	5520000	0	680000	0	0	426000	289000	0	3420000	0	445000	6.00:6.48:6.35:6.14:6.83:6.09:6.31:5.51:5.95:5.43:1.62:1.08:1.49:1.06:1.36:0.92:1.22:1.00:1.12:0.53:0.99:0.94:1.05:0.76:0.81:0.87:0.37:0.79:0.34:0.66:0:0.08:0:0:0.05:0.03:0:0.41:0:0.05	52600000
197	1233	sp|Q922F4|TBB6_MOUSE	200	69	33	11	Deamidation (NQ); Oxidation (M); Phosphorylation (STY)	19100000	21300000	26600000	19500000	22100000	19700000	22500000	18200000	22400000	19200000	46100000	48600000	50500000	51000000	42200000	42600000	40500000	39500000	34300000	27500000	93200000	102000000	91500000	103000000	81700000	88300000	51500000	70800000	48800000	49700000	52700000	44600000	10700000	10100000	28800000	20000000	44200000	48100000	51700000	35700000	0.48:0.54:0.67:0.49:0.56:0.50:0.57:0.46:0.57:0.49:1.17:1.23:1.28:1.29:1.07:1.08:1.03:1.00:0.87:0.70:2.36:2.57:2.31:2.62:2.07:2.23:1.30:1.79:1.24:1.26:1.33:1.13:0.27:0.25:0.73:0.51:1.12:1.22:1.31:0.90	20200000
199	194	tr|Q3THX5|Q3THX5_MOUSE	200	50	35	35	Deamidation (NQ)	65700000	65700000	69200000	66000000	80000000	68300000	78300000	69900000	67900000	63500000	61900000	30500000	50700000	32700000	51400000	31300000	43100000	29600000	51800000	20600000	8250000	8010000	7550000	7180000	7160000	6740000	4670000	6020000	4320000	4680000	19800000	25600000	8680000	11900000	13200000	14500000	22700000	22000000	24600000	21600000	2.22:2.22:2.34:2.23:2.70:2.31:2.64:2.36:2.29:2.15:2.09:1.03:1.71:1.10:1.74:1.06:1.45:1.00:1.75:0.70:0.28:0.27:0.25:0.24:0.24:0.23:0.16:0.20:0.15:0.16:0.67:0.86:0.29:0.40:0.45:0.49:0.77:0.74:0.83:0.73	72300000
200	1118	sp|P27659|RL3_MOUSE	200	50	35	35	Deamidation (NQ); Oxidation (M); Phosphorylation (STY)	163000000	157000000	185000000	154000000	179000000	181000000	181000000	186000000	107000000	160000000	363000000	272000000	286000000	303000000	368000000	235000000	309000000	277000000	248000000	171000000	314000000	279000000	312000000	222000000	271000000	325000000	232000000	274000000	216000000	220000000	122000000	124000000	48100000	52500000	108000000	64600000	161000000	125000000	176000000	107000000	0.59:0.57:0.67:0.55:0.65:0.65:0.66:0.67:0.39:0.58:1.31:0.98:1.03:1.09:1.33:0.85:1.11:1.00:0.89:0.62:1.13:1.01:1.13:0.80:0.98:1.17:0.84:0.99:0.78:0.79:0.44:0.45:0.17:0.19:0.39:0.23:0.58:0.45:0.64:0.39	160000000
204	1773	sp|Q60864|STIP1_MOUSE	200	51	35	35	Deamidation (NQ); Oxidation (M)	30000000	59100000	26400000	55600000	28800000	62800000	29600000	52100000	16000000	37300000	63500000	156000000	68100000	163000000	63400000	140000000	51400000	134000000	69700000	73300000	136000000	114000000	133000000	96300000	137000000	110000000	66100000	66800000	54600000	78800000	25700000	13900000	3120000	5120000	5970000	6610000	12200000	23700000	12000000	29700000	0.22:0.44:0.20:0.42:0.22:0.47:0.22:0.39:0.12:0.28:0.48:1.17:0.51:1.22:0.47:1.04:0.38:1.00:0.52:0.55:1.02:0.86:1.00:0.72:1.02:0.83:0.49:0.50:0.41:0.59:0.19:0.10:0.02:0.04:0.04:0.05:0.09:0.18:0.09:0.22	44600000
206	1419	sp|Q9JIK5|DDX21_MOUSE	200	46	38	35	Deamidation (NQ); Phosphorylation (STY)	17800000	15800000	17900000	15500000	15400000	14100000	16900000	15200000	16300000	13500000	27200000	37100000	28600000	41400000	29600000	35000000	33200000	48700000	27600000	86900000	77700000	91300000	79100000	90800000	87500000	81300000	121000000	89200000	105000000	116000000	23800000	21400000	39500000	21400000	32400000	24900000	31300000	20600000	25300000	19700000	0.37:0.33:0.37:0.32:0.32:0.29:0.35:0.31:0.33:0.28:0.56:0.76:0.59:0.85:0.61:0.72:0.68:1.00:0.57:1.78:1.60:1.88:1.62:1.87:1.80:1.67:2.49:1.83:2.16:2.39:0.49:0.44:0.81:0.44:0.67:0.51:0.64:0.42:0.52:0.40	16800000
207	14813	tr|Q6ZQG1|Q6ZQG1_MOUSE	200	23	36	36		6740000	5490000	8310000	5350000	8040000	7600000	7880000	6630000	6650000	4030000	19700000	21800000	16000000	21800000	14300000	17300000	18000000	22600000	7220000	27900000	25400000	21200000	25000000	18800000	24100000	23800000	32100000	26300000	33000000	27600000	17100000	14300000	23300000	21100000	20300000	18600000	18400000	12300000	9530000	12300000	0.30:0.24:0.37:0.24:0.36:0.34:0.35:0.29:0.29:0.18:0.87:0.96:0.71:0.96:0.63:0.77:0.80:1.00:0.32:1.24:1.12:0.94:1.10:0.83:1.07:1.05:1.42:1.16:1.46:1.22:0.76:0.63:1.03:0.93:0.90:0.82:0.81:0.55:0.42:0.54	6450000
209	531	sp|Q6ZQ38|CAND1_MOUSE	200	34	37	35	Deamidation (NQ); Oxidation (M)	35000000	30900000	38800000	29700000	32200000	29600000	33600000	27600000	27500000	25900000	50800000	40400000	47700000	40700000	44000000	32500000	38300000	40600000	28200000	30500000	54800000	51100000	50500000	49200000	44400000	43000000	26400000	37300000	26600000	32900000	36700000	33800000	11100000	15000000	20000000	19500000	29800000	33600000	33200000	27700000	0.86:0.76:0.96:0.73:0.79:0.73:0.83:0.68:0.68:0.64:1.25:0.99:1.17:1.00:1.08:0.80:0.94:1.00:0.69:0.75:1.35:1.26:1.24:1.21:1.09:1.06:0.65:0.92:0.65:0.81:0.90:0.83:0.27:0.37:0.49:0.48:0.73:0.83:0.82:0.68	36400000
210	6599	sp|Q8CG48|SMC2_MOUSE	200	30	29	29		10600000	6530000	11000000	8530000	10300000	8620000	10700000	9190000	8200000	7920000	15400000	31200000	12900000	28300000	11000000	19800000	9890000	24100000	8360000	18000000	30900000	34000000	30400000	31200000	29200000	29700000	21400000	23800000	20400000	22500000	4480000	4360000	361000	2160000	3870000	2330000	4040000	4160000	4860000	3650000	0.44:0.27:0.46:0.35:0.43:0.36:0.44:0.38:0.34:0.33:0.64:1.29:0.53:1.17:0.45:0.82:0.41:1.00:0.35:0.75:1.28:1.41:1.26:1.29:1.21:1.23:0.89:0.99:0.84:0.93:0.19:0.18:0.02:0.09:0.16:0.10:0.17:0.17:0.20:0.15	9530000
211	1111	sp|Q9EPU0|RENT1_MOUSE	200	44	38	38	Deamidation (NQ)	24900000	21200000	22600000	19900000	23000000	18800000	21100000	18500000	15700000	16400000	32800000	28500000	30000000	33100000	23400000	30400000	20000000	37800000	18600000	23800000	40800000	39200000	37500000	37600000	33400000	37000000	19400000	33800000	26500000	24600000	16500000	16000000	2320000	7620000	10600000	7100000	14800000	15200000	11400000	13500000	0.66:0.56:0.60:0.53:0.61:0.50:0.56:0.49:0.42:0.44:0.87:0.76:0.79:0.88:0.62:0.80:0.53:1.00:0.49:0.63:1.08:1.04:0.99:1.00:0.88:0.98:0.51:0.89:0.70:0.65:0.44:0.42:0.06:0.20:0.28:0.19:0.39:0.40:0.30:0.36	23000000
213	2272	tr|Q5U438|Q5U438_MOUSE	200	49	25	4	Deamidation (NQ); Oxidation (M); Phosphorylation (STY)	29500000	65400000	50600000	60400000	32900000	63500000	40100000	55400000	61300000	59200000	201000000	414000000	280000000	474000000	190000000	510000000	159000000	447000000	317000000	519000000	169000000	246000000	236000000	273000000	220000000	197000000	237000000	234000000	221000000	311000000	166000000	128000000	169000000	86400000	118000000	119000000	147000000	150000000	90100000	124000000	0.07:0.15:0.11:0.14:0.07:0.14:0.09:0.12:0.14:0.13:0.45:0.93:0.63:1.06:0.42:1.14:0.36:1.00:0.71:1.16:0.38:0.55:0.53:0.61:0.49:0.44:0.53:0.52:0.50:0.70:0.37:0.29:0.38:0.19:0.26:0.27:0.33:0.34:0.20:0.28	47400000
214	262	sp|Q00612|G6PD1_MOUSE	200	60	33	21	Oxidation (M); Deamidation (NQ)	180000000	153000000	146000000	135000000	165000000	135000000	147000000	127000000	133000000	120000000	154000000	136000000	150000000	143000000	138000000	137000000	105000000	121000000	121000000	69300000	30600000	34700000	29600000	30900000	28300000	32600000	21400000	31000000	20700000	22500000	11500000	13200000	3390000	4190000	6930000	5050000	10300000	9660000	11800000	10100000	1.50:1.27:1.21:1.11:1.36:1.12:1.22:1.05:1.10:0.99:1.28:1.13:1.24:1.19:1.14:1.13:0.87:1.00:1.00:0.57:0.25:0.29:0.25:0.26:0.23:0.27:0.18:0.26:0.17:0.19:0.10:0.11:0.03:0.03:0.06:0.04:0.09:0.08:0.10:0.08	167000000
215	525	tr|Q3UL22|Q3UL22_MOUSE	200	59	36	36	Oxidation (M); Deamidation (NQ)	139000000	118000000	132000000	116000000	131000000	122000000	137000000	115000000	110000000	106000000	244000000	243000000	235000000	248000000	216000000	206000000	185000000	218000000	158000000	137000000	357000000	325000000	328000000	318000000	285000000	274000000	179000000	237000000	166000000	192000000	92700000	82300000	41700000	43300000	61800000	55200000	86200000	83400000	91600000	69600000	0.64:0.54:0.60:0.53:0.60:0.56:0.63:0.53:0.50:0.49:1.12:1.12:1.08:1.13:0.99:0.95:0.85:1.00:0.72:0.63:1.64:1.49:1.50:1.46:1.31:1.26:0.82:1.09:0.76:0.88:0.42:0.38:0.19:0.20:0.28:0.25:0.39:0.38:0.42:0.32	129000000
216	612	sp|Q9D1A2|CNDP2_MOUSE	200	54	27	27	Deamidation (NQ); Oxidation (M)	366000000	299000000	338000000	316000000	339000000	328000000	326000000	312000000	222000000	286000000	128000000	59900000	123000000	57400000	117000000	49500000	99800000	52300000	86400000	31800000	11400000	13100000	11400000	9560000	12900000	13700000	12200000	10200000	12200000	13600000	19700000	25600000	5380000	8850000	8920000	11400000	14000000	19900000	17700000	17500000	7.00:5.71:6.46:6.04:6.48:6.28:6.23:5.97:4.25:5.48:2.45:1.15:2.36:1.10:2.23:0.95:1.91:1.00:1.65:0.61:0.22:0.25:0.22:0.18:0.25:0.26:0.23:0.20:0.23:0.26:0.38:0.49:0.10:0.17:0.17:0.22:0.27:0.38:0.34:0.33	334000000
217	1431	sp|P29758|OAT_MOUSE	200	74	30	30	Deamidation (NQ); Oxidation (M)	42500000	47100000	57500000	52400000	58500000	55900000	55100000	53800000	57200000	58500000	45800000	69200000	46700000	69100000	39800000	58000000	44000000	70500000	63300000	137000000	41300000	47500000	42700000	43700000	42200000	47700000	85700000	65400000	86200000	69100000	284000000	273000000	364000000	449000000	357000000	354000000	287000000	233000000	232000000	304000000	0.60:0.67:0.82:0.74:0.83:0.79:0.78:0.76:0.81:0.83:0.65:0.98:0.66:0.98:0.57:0.82:0.62:1.00:0.90:1.95:0.59:0.67:0.61:0.62:0.60:0.68:1.22:0.93:1.22:0.98:4.03:3.88:5.16:6.37:5.07:5.03:4.08:3.30:3.29:4.32	44800000
218	14796	sp|P46935|NEDD4_MOUSE	200	48	38	32	Deamidation (NQ); Phosphorylation (STY)	3450000	4810000	6330000	4650000	8190000	5620000	8840000	5260000	5150000	6350000	0	0	216000	0	198000	0	242000	211000	0	0	74700000	53700000	81900000	72400000	70200000	72200000	28800000	53300000	40300000	35000000	74000000	62100000	26300000	30900000	46500000	37100000	55500000	69700000	64900000	61200000	16.35:22.85:30.03:22.06:38.86:26.68:41.97:24.94:24.46:30.14:0:0:1.02:0:0.94:0:1.15:1.00:0:0:64.00:64.00:64.00:64.00:64.00:64.00:64.00:64.00:64.00:64.00:64.00:64.00:64.00:64.00:64.00:64.00:64.00:64.00:64.00:64.00	4130000
219	959	sp|Q9D0I9|SYRC_MOUSE	200	42	36	35	Deamidation (NQ)	41800000	38600000	42100000	36900000	40100000	37500000	41000000	34300000	36800000	35100000	167000000	111000000	152000000	119000000	132000000	96200000	107000000	102000000	91900000	66400000	110000000	102000000	93500000	97400000	71600000	87500000	61600000	60200000	63000000	64200000	39500000	35400000	14900000	9710000	25400000	22400000	35800000	32900000	40400000	28500000	0.41:0.38:0.41:0.36:0.39:0.37:0.40:0.34:0.36:0.34:1.63:1.09:1.48:1.16:1.29:0.94:1.05:1.00:0.90:0.65:1.08:0.99:0.91:0.95:0.70:0.86:0.60:0.59:0.62:0.63:0.39:0.35:0.15:0.09:0.25:0.22:0.35:0.32:0.40:0.28	40200000
220	15796	tr|Q3TL33|Q3TL33_MOUSE	200	78	32	5	Phosphorylation (STY); Deamidation (NQ); Oxidation (M)	1840000	1520000	2640000	1560000	2370000	2890000	3550000	4930000	0	3190000	11500000	4840000	9210000	5160000	12000000	3690000	17500000	8100000	12900000	15300000	18200000	15400000	18800000	15400000	20200000	21900000	38800000	31100000	40300000	29500000	62600000	64100000	74000000	73900000	74000000	56500000	95700000	65700000	56900000	110000000	0.23:0.19:0.33:0.19:0.29:0.36:0.44:0.61:0:0.39:1.41:0.60:1.14:0.64:1.49:0.46:2.16:1.00:1.59:1.89:2.24:1.90:2.31:1.90:2.50:2.71:4.79:3.84:4.97:3.64:7.73:7.91:9.13:9.13:9.13:6.98:11.82:8.11:7.02:13.52	1680000
221	646	sp|Q9DCD0|6PGD_MOUSE	200	59	33	32	Deamidation (NQ); Oxidation (M)	818000000	628000000	695000000	614000000	711000000	612000000	680000000	596000000	552000000	565000000	651000000	550000000	623000000	536000000	591000000	506000000	461000000	497000000	437000000	285000000	144000000	149000000	139000000	120000000	121000000	119000000	77000000	101000000	71300000	85600000	57600000	58800000	18200000	23500000	29700000	28800000	45400000	52500000	56300000	43100000	1.65:1.26:1.40:1.23:1.43:1.23:1.37:1.20:1.11:1.14:1.31:1.11:1.25:1.08:1.19:1.02:0.93:1.00:0.88:0.57:0.29:0.30:0.28:0.24:0.24:0.24:0.15:0.20:0.14:0.17:0.12:0.12:0.04:0.05:0.06:0.06:0.09:0.11:0.11:0.09	723000000
222	303	sp|P97449|AMPN_MOUSE	200	45	36	36	Oxidation (M); Deamidation (NQ)	32100000	73900000	68100000	72400000	75300000	73800000	79700000	66800000	58900000	74100000	697000	1690000	3600000	6850000	2030000	8760000	0	5160000	2340000	12400000	5120000	2270000	5380000	2270000	7710000	6030000	5360000	9660000	9810000	2940000	4540000	9680000	6700000	79000000	8870000	62700000	6480000	11500000	5980000	13800000	6.21:14.31:13.18:14.02:14.58:14.30:15.44:12.94:11.42:14.34:0.13:0.33:0.70:1.33:0.39:1.70:0:1.00:0.45:2.40:0.99:0.44:1.04:0.44:1.49:1.17:1.04:1.87:1.90:0.57:0.88:1.87:1.30:15.30:1.72:12.14:1.26:2.22:1.16:2.68	67700000
223	1002	sp|Q6PDI5|ECM29_MOUSE	200	29	39	39		13600000	9220000	9260000	12100000	14500000	12000000	8770000	11200000	14600000	10500000	26300000	31300000	21100000	32000000	21700000	26300000	17600000	31600000	14600000	27700000	35300000	31900000	35000000	27300000	31700000	41500000	26000000	30600000	27600000	27200000	12600000	7810000	7070000	6900000	7120000	6820000	8060000	6700000	10700000	6310000	0.43:0.29:0.29:0.38:0.46:0.38:0.28:0.36:0.46:0.33:0.83:0.99:0.67:1.01:0.69:0.83:0.56:1.00:0.46:0.88:1.12:1.01:1.11:0.86:1.00:1.31:0.82:0.97:0.87:0.86:0.40:0.25:0.22:0.22:0.23:0.22:0.25:0.21:0.34:0.20	13600000
224	284	sp|Q9D0E1-2|HNRPM_MOUSE	200	52	35	35	Deamidation (NQ); Oxidation (M)	58500000	54700000	66500000	51800000	59600000	56100000	54800000	51100000	47100000	42800000	55700000	81600000	50500000	95900000	35900000	76200000	22900000	97400000	26300000	127000000	98700000	124000000	115000000	131000000	119000000	133000000	146000000	144000000	167000000	152000000	88300000	79900000	99600000	65600000	83400000	79000000	113000000	73200000	93200000	60900000	0.60:0.56:0.68:0.53:0.61:0.58:0.56:0.52:0.48:0.44:0.57:0.84:0.52:0.98:0.37:0.78:0.24:1.00:0.27:1.31:1.01:1.27:1.18:1.35:1.22:1.37:1.49:1.48:1.72:1.56:0.91:0.82:1.02:0.67:0.86:0.81:1.16:0.75:0.96:0.63	56600000
225	724	sp|Q9D8E6|RL4_MOUSE	200	53	35	35	Oxidation (M); Deamidation (NQ); Phosphorylation (STY)	160000000	180000000	160000000	163000000	178000000	190000000	155000000	181000000	145000000	148000000	343000000	433000000	369000000	460000000	400000000	400000000	317000000	406000000	324000000	257000000	404000000	443000000	379000000	308000000	332000000	434000000	280000000	353000000	314000000	302000000	154000000	150000000	93600000	79100000	164000000	110000000	265000000	187000000	214000000	158000000	0.40:0.44:0.39:0.40:0.44:0.47:0.38:0.45:0.36:0.36:0.84:1.07:0.91:1.13:0.99:0.99:0.78:1.00:0.80:0.63:1.00:1.09:0.93:0.76:0.82:1.07:0.69:0.87:0.78:0.74:0.38:0.37:0.23:0.20:0.40:0.27:0.65:0.46:0.53:0.39	170000000
226	775	sp|Q8K2B3|SDHA_MOUSE	200	45	25	25	Deamidation (NQ); Oxidation (M); Phosphorylation (STY)	40300000	54200000	48000000	48600000	42700000	50400000	44800000	52100000	66700000	61600000	28900000	54400000	30800000	47000000	28500000	56000000	37700000	42600000	58900000	69300000	47000000	53500000	48700000	53500000	52600000	48300000	95700000	60700000	89900000	80100000	113000000	147000000	224000000	190000000	169000000	226000000	143000000	127000000	121000000	144000000	0.95:1.27:1.13:1.14:1.00:1.18:1.05:1.22:1.57:1.44:0.68:1.28:0.72:1.10:0.67:1.31:0.88:1.00:1.38:1.63:1.10:1.26:1.14:1.26:1.23:1.13:2.25:1.42:2.11:1.88:2.65:3.46:5.25:4.46:3.97:5.31:3.35:2.98:2.85:3.37	47200000
229	15795	sp|O35887|CALU_MOUSE	200	75	31	4	Phosphorylation (STY); Deamidation (NQ); Oxidation (M)	4770000	4730000	3750000	4440000	4930000	3040000	4460000	983000	4420000	2710000	4070000	6600000	4980000	6910000	5210000	7910000	6460000	7120000	14700000	14700000	14500000	13900000	12600000	14200000	14100000	14300000	27900000	22300000	26700000	25400000	158000000	173000000	157000000	195000000	148000000	129000000	172000000	203000000	125000000	235000000	0.67:0.66:0.53:0.62:0.69:0.43:0.63:0.14:0.62:0.38:0.57:0.93:0.70:0.97:0.73:1.11:0.91:1.00:2.07:2.07:2.04:1.95:1.78:1.99:1.99:2.01:3.93:3.14:3.75:3.57:22.22:24.26:22.13:27.43:20.83:18.17:24.20:28.49:17.59:32.98	4990000
230	6877	sp|Q8CG47|SMC4_MOUSE	200	33	37	37	Deamidation (NQ)	5760000	2410000	4040000	2180000	3570000	2050000	3640000	2350000	2440000	2040000	7340000	7270000	2990000	4380000	5340000	2280000	2380000	5990000	3760000	4500000	20200000	17300000	18300000	16400000	15100000	17500000	10500000	14900000	6420000	11100000	12400000	11100000	10800000	14400000	12300000	11400000	12600000	10900000	11100000	11000000	0.96:0.40:0.67:0.36:0.60:0.34:0.61:0.39:0.41:0.34:1.23:1.21:0.50:0.73:0.89:0.38:0.40:1.00:0.63:0.75:3.38:2.89:3.06:2.74:2.52:2.92:1.75:2.49:1.07:1.86:2.06:1.86:1.80:2.41:2.05:1.90:2.11:1.82:1.86:1.84	4840000
231	562	sp|P46460|NSF_MOUSE	200	48	35	34	Deamidation (NQ)	53200000	37700000	44500000	38700000	54900000	41600000	48900000	37800000	33000000	39700000	55900000	39600000	40000000	38400000	58200000	26400000	38000000	41900000	35300000	33900000	66200000	59300000	71600000	41800000	54700000	62700000	42300000	68000000	57000000	39200000	16300000	15400000	19000000	14900000	18700000	16600000	19100000	16200000	17400000	14300000	1.27:0.90:1.06:0.92:1.31:0.99:1.17:0.90:0.79:0.95:1.33:0.94:0.95:0.91:1.39:0.63:0.91:1.00:0.84:0.81:1.58:1.41:1.71:1.00:1.30:1.49:1.01:1.62:1.36:0.93:0.39:0.37:0.45:0.36:0.45:0.40:0.46:0.39:0.41:0.34	45500000
233	1524	sp|Q8BH04|PCKGM_MOUSE	200	52	34	34	Deamidation (NQ); Oxidation (M)	125000000	97900000	120000000	106000000	125000000	106000000	121000000	82800000	114000000	102000000	114000000	71100000	129000000	76400000	82600000	57000000	78900000	78400000	97500000	89800000	53400000	44700000	48700000	48500000	48200000	50000000	63000000	55900000	67900000	60800000	257000000	262000000	378000000	356000000	333000000	333000000	220000000	224000000	231000000	228000000	1.59:1.25:1.53:1.35:1.60:1.36:1.55:1.06:1.45:1.30:1.45:0.91:1.64:0.97:1.05:0.73:1.01:1.00:1.24:1.15:0.68:0.57:0.62:0.62:0.61:0.64:0.80:0.71:0.87:0.78:3.28:3.34:4.82:4.54:4.25:4.25:2.81:2.86:2.94:2.90	111000000
235	560	sp|Q60710|SAMH1_MOUSE	200	55	37	37	Deamidation (NQ); Phosphorylation (STY)	33300000	137000000	106000000	112000000	54500000	120000000	71000000	82600000	122000000	131000000	90500000	134000000	108000000	128000000	96900000	150000000	100000000	94800000	89900000	66100000	29300000	45300000	37500000	47700000	35600000	32500000	21900000	26000000	19200000	29600000	34400000	29600000	15300000	20600000	25700000	22700000	24400000	34700000	30400000	23100000	0.35:1.44:1.12:1.18:0.57:1.26:0.75:0.87:1.28:1.38:0.95:1.41:1.14:1.35:1.02:1.58:1.06:1.00:0.95:0.70:0.31:0.48:0.40:0.50:0.38:0.34:0.23:0.27:0.20:0.31:0.36:0.31:0.16:0.22:0.27:0.24:0.26:0.37:0.32:0.24	86600000
236	3004	sp|P17879|HS71B_MOUSE	200	48	32	14	Deamidation (NQ)	2850000	7980000	33500000	3280000	32200000	3490000	53700000	6100000	24800000	11300000	3380000	5720000	21500000	6780000	55500000	7470000	65200000	11900000	80800000	16000000	6320000	7030000	7750000	12800000	11000000	21400000	11200000	23400000	10800000	22100000	31200000	28700000	16700000	16500000	39200000	57200000	88300000	117000000	126000000	110000000	0.24:0.67:2.82:0.28:2.72:0.29:4.52:0.51:2.09:0.95:0.29:0.48:1.81:0.57:4.68:0.63:5.50:1.00:6.81:1.35:0.53:0.59:0.65:1.08:0.93:1.81:0.94:1.97:0.91:1.86:2.63:2.42:1.41:1.39:3.30:4.83:7.45:9.89:10.63:9.26	5410000
237	5035	sp|Q62351|TFR1_MOUSE	200	47	29	29	Oxidation (M); Deamidation (NQ)	7380000	8270000	7910000	7680000	6400000	7950000	7720000	6870000	9010000	7950000	20200000	53400000	23000000	50100000	19900000	41200000	21900000	44200000	27400000	77200000	55600000	69700000	57400000	62300000	55600000	53000000	91400000	60000000	87900000	83400000	4690000	3300000	6960000	9890000	8920000	9700000	8020000	6020000	7560000	8720000	0.17:0.19:0.18:0.17:0.14:0.18:0.17:0.16:0.20:0.18:0.46:1.21:0.52:1.13:0.45:0.93:0.50:1.00:0.62:1.75:1.26:1.58:1.30:1.41:1.26:1.20:2.07:1.36:1.99:1.89:0.11:0.07:0.16:0.22:0.20:0.22:0.18:0.14:0.17:0.20	7830000
238	187	sp|P29351|PTN6_MOUSE	200	56	29	28	Deamidation (NQ); Phosphorylation (STY)	139000000	139000000	139000000	129000000	138000000	122000000	129000000	116000000	139000000	119000000	138000000	143000000	148000000	145000000	114000000	138000000	92600000	124000000	118000000	66300000	6510000	5350000	6570000	6270000	3640000	4730000	4610000	3710000	5260000	4100000	20000000	26100000	18000000	24500000	18900000	24900000	16800000	24300000	16800000	18400000	1.12:1.12:1.12:1.04:1.11:0.98:1.04:0.94:1.12:0.96:1.11:1.15:1.19:1.17:0.92:1.11:0.75:1.00:0.95:0.53:0.05:0.04:0.05:0.05:0.03:0.04:0.04:0.03:0.04:0.03:0.16:0.21:0.14:0.20:0.15:0.20:0.14:0.20:0.14:0.15	139000000
240	454862	tr|B1AWB9|B1AWB9_MOUSE	200	25	32	29	Deamidation (NQ); Oxidation (M)	32300000	29400000	21200000	25400000	26000000	25300000	25500000	21800000	22100000	23800000	32000000	54400000	39200000	61300000	34100000	51900000	22500000	48900000	33700000	28900000	21100000	21300000	21200000	0	21200000	23000000	12200000	22100000	1490000	14300000	105000000	71800000	95700000	97300000	109000000	62700000	104000000	78700000	80400000	67000000	0.66:0.60:0.43:0.52:0.53:0.52:0.52:0.44:0.45:0.49:0.65:1.11:0.80:1.25:0.70:1.06:0.46:1.00:0.69:0.59:0.43:0.44:0.43:0:0.43:0.47:0.25:0.45:0.03:0.29:2.14:1.47:1.95:1.99:2.23:1.28:2.12:1.61:1.64:1.37	30800000
241	1136	tr|Q545A2|Q545A2_MOUSE	200	50	30	12	Oxidation (M); Deamidation (NQ)	751000000	831000000	809000000	871000000	785000000	917000000	795000000	907000000	937000000	992000000	580000000	672000000	622000000	729000000	651000000	733000000	867000000	790000000	1250000000	1340000000	254000000	266000000	256000000	267000000	276000000	237000000	489000000	322000000	528000000	397000000	560000000	606000000	1030000000	805000000	756000000	936000000	703000000	531000000	628000000	652000000	0.95:1.05:1.02:1.10:0.99:1.16:1.01:1.15:1.19:1.26:0.73:0.85:0.79:0.92:0.83:0.93:1.10:1.00:1.58:1.70:0.32:0.34:0.32:0.34:0.35:0.30:0.62:0.41:0.67:0.50:0.71:0.77:1.30:1.02:0.96:1.19:0.89:0.67:0.80:0.83	791000000
242	9019	sp|Q8BTI8|SRRM2_MOUSE	200	15	30	30	Phosphorylation (STY)	9340000	6410000	8400000	6870000	11400000	8310000	9750000	6660000	7480000	7430000	30200000	22800000	25400000	25300000	25100000	20700000	15200000	32200000	13100000	29700000	30100000	27800000	28700000	24000000	28500000	26000000	25600000	34100000	27300000	24100000	8620000	5990000	6660000	2280000	6880000	2260000	10100000	6200000	7090000	5780000	0.29:0.20:0.26:0.21:0.35:0.26:0.30:0.21:0.23:0.23:0.94:0.71:0.79:0.79:0.78:0.64:0.47:1.00:0.41:0.92:0.93:0.86:0.89:0.75:0.88:0.81:0.79:1.06:0.85:0.75:0.27:0.19:0.21:0.07:0.21:0.07:0.31:0.19:0.22:0.18	8450000
243	3797	sp|A2AGT5-3|CKAP5_MOUSE	200	21	35	35		8520000	6800000	8230000	6580000	7370000	7200000	7890000	6920000	6130000	5920000	12200000	13200000	10700000	13600000	9570000	11900000	7740000	13000000	6130000	10300000	31700000	27700000	30900000	26000000	26200000	25400000	21400000	22300000	21500000	20800000	4610000	3850000	2170000	3150000	3300000	4230000	4020000	3700000	5800000	3670000	0.66:0.52:0.63:0.51:0.57:0.55:0.61:0.53:0.47:0.46:0.94:1.01:0.82:1.05:0.74:0.92:0.60:1.00:0.47:0.79:2.44:2.13:2.38:2.00:2.01:1.95:1.64:1.72:1.65:1.60:0.35:0.30:0.17:0.24:0.25:0.33:0.31:0.28:0.45:0.28	7660000
245	3960	tr|H3BKH9|H3BKH9_MOUSE	200	40	34	34	Deamidation (NQ); Phosphorylation (STY); Oxidation (M)	14100000	13400000	13900000	13400000	16100000	14200000	14800000	13200000	11400000	10200000	70400000	54700000	59800000	58600000	47700000	45600000	39100000	40300000	35500000	35500000	20300000	21600000	18100000	20800000	16400000	19100000	14500000	17000000	14700000	15900000	14500000	12400000	7090000	7890000	11400000	7810000	11600000	10500000	12000000	8760000	0.35:0.33:0.35:0.33:0.40:0.35:0.37:0.33:0.28:0.25:1.75:1.36:1.48:1.45:1.18:1.13:0.97:1.00:0.88:0.88:0.50:0.54:0.45:0.52:0.41:0.47:0.36:0.42:0.36:0.39:0.36:0.31:0.18:0.20:0.28:0.19:0.29:0.26:0.30:0.22	13800000
249	7588	sp|Q8K411-2|PREP_MOUSE	200	42	36	36	Deamidation (NQ)	9870000	12200000	11200000	11400000	11100000	12900000	11000000	13600000	11900000	13100000	39200000	36800000	34600000	37800000	39400000	32600000	42500000	38700000	59600000	75200000	31900000	30600000	26400000	32800000	36000000	32900000	54900000	42800000	69300000	47100000	50100000	55300000	91200000	64100000	75600000	74400000	73200000	42100000	55200000	55400000	0.25:0.32:0.29:0.29:0.29:0.33:0.28:0.35:0.31:0.34:1.01:0.95:0.89:0.98:1.02:0.84:1.10:1.00:1.54:1.94:0.82:0.79:0.68:0.85:0.93:0.85:1.42:1.11:1.79:1.21:1.29:1.43:2.35:1.65:1.95:1.92:1.89:1.09:1.43:1.43	11300000
250	479	tr|G3UVV4|G3UVV4_MOUSE	200	36	35	28		21000000	25600000	22900000	23700000	21200000	24700000	22800000	24900000	32500000	30000000	9770000	9250000	13000000	9720000	11100000	9300000	14900000	9520000	16300000	11100000	14900000	17400000	16400000	16400000	14100000	16000000	12600000	14600000	11800000	15200000	304000000	273000000	417000000	202000000	331000000	252000000	288000000	212000000	264000000	216000000	2.21:2.69:2.41:2.49:2.22:2.59:2.40:2.62:3.42:3.15:1.03:0.97:1.37:1.02:1.17:0.98:1.57:1.00:1.71:1.17:1.57:1.82:1.72:1.72:1.48:1.68:1.33:1.53:1.24:1.59:31.94:28.63:43.83:21.24:34.77:26.48:30.27:22.26:27.69:22.68	23400000
251	225	sp|Q9WU78-3|PDC6I_MOUSE	200	37	32	32	Phosphorylation (STY)	71400000	61900000	65800000	60600000	68400000	61300000	65100000	56000000	54300000	53600000	37500000	36600000	37600000	33900000	30500000	30200000	25300000	29900000	24300000	21000000	46600000	45500000	45200000	41800000	36900000	38300000	25100000	32300000	25100000	26000000	41700000	47800000	15400000	23100000	22800000	23100000	35300000	34700000	43100000	35100000	2.39:2.07:2.20:2.03:2.29:2.05:2.18:1.87:1.82:1.79:1.25:1.22:1.26:1.13:1.02:1.01:0.84:1.00:0.81:0.70:1.56:1.52:1.51:1.40:1.24:1.28:0.84:1.08:0.84:0.87:1.39:1.60:0.52:0.77:0.76:0.77:1.18:1.16:1.44:1.17	66600000
253	1748	sp|Q9ERD7|TBB3_MOUSE	200	56	30	6	Deamidation (NQ); Oxidation (M)	0	624000	0	0	583000	2830000	0	858000	2020000	1710000	1290000	648000	615000	1410000	0	3000000	537000	3660000	3120000	5820000	1100000	4360000	758000	2090000	1650000	2340000	4570000	2060000	4370000	3410000	19700000	20400000	3250000	6190000	13100000	10300000	18200000	15000000	19600000	11800000	0:0.17:0:0:0.16:0.77:0:0.23:0.55:0.47:0.35:0.18:0.17:0.38:0:0.82:0.15:1.00:0.85:1.59:0.30:1.19:0.21:0.57:0.45:0.64:1.25:0.56:1.19:0.93:5.39:5.58:0.89:1.69:3.57:2.80:4.96:4.09:5.36:3.22	624000
254	5123	sp|Q1HFZ0|NSUN2_MOUSE	200	44	30	30	Oxidation (M); Deamidation (NQ)	8670000	11000000	11100000	11100000	11400000	11000000	11100000	9590000	10300000	9900000	51100000	76600000	55200000	76200000	41100000	66600000	33800000	57500000	38400000	44800000	31200000	33500000	32700000	35300000	28000000	28700000	23000000	25900000	24100000	23500000	9550000	6990000	5170000	5030000	7620000	4870000	8800000	8160000	9540000	7620000	0.15:0.19:0.19:0.19:0.20:0.19:0.19:0.17:0.18:0.17:0.89:1.33:0.96:1.33:0.71:1.16:0.59:1.00:0.67:0.78:0.54:0.58:0.57:0.61:0.49:0.50:0.40:0.45:0.42:0.41:0.17:0.12:0.09:0.09:0.13:0.08:0.15:0.14:0.17:0.13	10400000
257	926	sp|P05202|AATM_MOUSE	200	57	27	27	Deamidation (NQ); Oxidation (M)	113000000	122000000	138000000	121000000	121000000	142000000	135000000	149000000	128000000	142000000	284000000	222000000	306000000	237000000	263000000	196000000	306000000	299000000	336000000	534000000	232000000	254000000	242000000	248000000	245000000	237000000	474000000	330000000	462000000	425000000	295000000	257000000	369000000	439000000	335000000	357000000	265000000	299000000	255000000	387000000	0.38:0.41:0.46:0.41:0.40:0.48:0.45:0.50:0.43:0.47:0.95:0.74:1.02:0.79:0.88:0.66:1.02:1.00:1.12:1.78:0.77:0.85:0.81:0.83:0.82:0.79:1.58:1.10:1.54:1.42:0.99:0.86:1.23:1.47:1.12:1.19:0.88:1.00:0.85:1.29	118000000
258	4036	tr|A3KFU5|A3KFU5_MOUSE	200	40	32	18	Deamidation (NQ); Oxidation (M)	6960000	9940000	9530000	9650000	10100000	10600000	10200000	10400000	8340000	8850000	36400000	39500000	33000000	41200000	27300000	38700000	22300000	29900000	18700000	21200000	51900000	54400000	51900000	48100000	44900000	29700000	34700000	34800000	33200000	29200000	13600000	14000000	11300000	7420000	14400000	10200000	19000000	14300000	18300000	11200000	0.23:0.33:0.32:0.32:0.34:0.35:0.34:0.35:0.28:0.30:1.22:1.32:1.10:1.38:0.91:1.29:0.75:1.00:0.63:0.71:1.74:1.82:1.74:1.61:1.50:0.99:1.16:1.16:1.11:0.98:0.46:0.47:0.38:0.25:0.48:0.34:0.64:0.48:0.61:0.37	10100000
259	844	tr|Q3TUA1|Q3TUA1_MOUSE	200	59	30	2	Phosphorylation (STY); Deamidation (NQ); Oxidation (M)	2200000	9080000	12600000	10900000	8440000	14300000	8950000	14600000	9810000	14500000	5690000	36300000	9940000	37400000	6980000	21800000	6830000	27300000	9030000	16900000	10500000	16900000	17100000	34200000	16200000	19800000	12100000	20200000	19300000	20600000	6340000	5460000	2010000	3310000	2250000	2750000	2710000	4380000	3890000	5040000	0.08:0.33:0.46:0.40:0.31:0.52:0.33:0.54:0.36:0.53:0.21:1.33:0.36:1.37:0.26:0.80:0.25:1.00:0.33:0.62:0.39:0.62:0.63:1.26:0.59:0.73:0.44:0.74:0.71:0.75:0.23:0.20:0.07:0.12:0.08:0.10:0.10:0.16:0.14:0.18	5640000
261	405	sp|Q60597|ODO1_MOUSE	200	42	33	27	Deamidation (NQ); Oxidation (M)	53700000	61400000	64400000	56200000	59900000	70000000	71200000	75700000	50400000	72900000	35300000	21500000	33100000	24200000	33300000	23600000	44900000	28300000	51200000	57700000	38700000	43300000	42300000	37300000	49400000	43500000	82400000	59100000	86700000	73300000	66900000	67000000	115000000	108000000	95400000	91900000	86500000	64400000	71700000	85300000	1.90:2.17:2.28:1.99:2.12:2.48:2.52:2.68:1.78:2.58:1.25:0.76:1.17:0.86:1.18:0.83:1.59:1.00:1.81:2.04:1.37:1.53:1.50:1.32:1.75:1.54:2.92:2.09:3.07:2.59:2.37:2.37:4.06:3.82:3.38:3.25:3.06:2.28:2.54:3.02	57500000
266	1050	tr|G3X922|G3X922_MOUSE	200	22	36	35	Deamidation (NQ); Oxidation (M); Phosphorylation (STY)	4020000	10200000	9920000	9940000	8050000	10600000	8040000	8660000	9750000	9260000	6870000	8570000	8070000	7470000	7590000	8210000	6030000	4530000	6790000	7030000	5080000	6880000	5570000	7390000	5800000	5840000	5720000	6060000	5400000	6090000	12800000	25900000	12900000	28600000	11000000	11000000	12100000	21200000	12200000	20100000	0.89:2.25:2.19:2.20:1.78:2.34:1.78:1.91:2.15:2.05:1.52:1.89:1.78:1.65:1.68:1.81:1.33:1.00:1.50:1.55:1.12:1.52:1.23:1.63:1.28:1.29:1.26:1.34:1.19:1.35:2.82:5.72:2.85:6.32:2.43:2.43:2.67:4.68:2.69:4.43	10100000
268	1500	sp|Q9CZD3|GARS_MOUSE	200	45	35	29	Deamidation (NQ); Phosphorylation (STY); Oxidation (M)	50100000	42700000	46800000	42600000	50200000	44300000	52200000	43200000	40300000	41900000	131000000	79600000	127000000	83800000	108000000	67900000	95200000	79500000	74600000	51700000	78400000	72100000	76700000	72900000	69500000	71400000	46400000	56200000	43900000	51500000	65600000	62900000	30800000	25500000	42500000	34500000	60400000	53500000	65700000	47800000	0.63:0.54:0.59:0.54:0.63:0.56:0.66:0.54:0.51:0.53:1.64:1.00:1.60:1.05:1.36:0.85:1.20:1.00:0.94:0.65:0.99:0.91:0.96:0.92:0.87:0.90:0.58:0.71:0.55:0.65:0.83:0.79:0.39:0.32:0.53:0.43:0.76:0.67:0.83:0.60	48500000
269	175	sp|P27546-2|MAP4_MOUSE	200	51	34	19	Oxidation (M); Phosphorylation (STY)	33400000	25800000	34400000	26900000	34500000	31200000	36600000	31700000	25500000	26700000	21900000	13000000	19500000	13400000	18800000	9480000	13500000	13000000	13600000	8540000	33800000	32100000	35000000	30200000	31500000	30000000	19700000	26200000	19900000	20800000	64100000	59800000	19200000	19800000	31100000	21400000	56700000	55500000	57500000	54900000	2.56:1.98:2.64:2.06:2.65:2.39:2.81:2.43:1.96:2.05:1.68:1.00:1.50:1.03:1.44:0.73:1.03:1.00:1.04:0.66:2.59:2.46:2.68:2.32:2.42:2.30:1.51:2.01:1.52:1.60:4.91:4.59:1.47:1.52:2.38:1.64:4.35:4.26:4.41:4.21	29600000
270	2242	tr|Q3U4S7|Q3U4S7_MOUSE	200	43	33	33	Deamidation (NQ)	16700000	14800000	15600000	14600000	17000000	14400000	15700000	12600000	13000000	12300000	44400000	59800000	42400000	62500000	37500000	56100000	26800000	59400000	29600000	38700000	48800000	44700000	43000000	36700000	40200000	42800000	36200000	43500000	33700000	34900000	15500000	14300000	3380000	4460000	7900000	6900000	12300000	12800000	12800000	8890000	0.28:0.25:0.26:0.25:0.29:0.24:0.26:0.21:0.22:0.21:0.75:1.01:0.71:1.05:0.63:0.95:0.45:1.00:0.50:0.65:0.82:0.75:0.72:0.62:0.68:0.72:0.61:0.73:0.57:0.59:0.26:0.24:0.06:0.08:0.13:0.12:0.21:0.22:0.22:0.15	15800000
271	877	sp|Q9WVK4|EHD1_MOUSE	200	71	34	22	Deamidation (NQ); Oxidation (M)	79800000	61000000	96900000	63200000	103000000	64800000	101000000	69700000	66600000	52600000	65400000	30400000	53500000	31900000	52400000	26400000	50600000	27600000	43300000	22000000	83100000	77400000	80900000	80300000	71900000	72100000	49900000	63500000	49200000	54500000	41400000	48100000	15500000	29000000	25400000	24800000	38900000	39300000	39900000	39700000	2.88:2.21:3.50:2.28:3.72:2.35:3.66:2.52:2.41:1.90:2.36:1.10:1.94:1.15:1.89:0.95:1.83:1.00:1.57:0.79:3.01:2.80:2.93:2.91:2.60:2.61:1.80:2.30:1.78:1.97:1.50:1.74:0.56:1.05:0.92:0.90:1.41:1.42:1.44:1.44	71400000
273	10794	tr|Q921K2|Q921K2_MOUSE	200	39	32	32	Deamidation (NQ)	8770000	9130000	7620000	5720000	6480000	6430000	5920000	4850000	3830000	3940000	52000000	42700000	41200000	41900000	34200000	31400000	15800000	34200000	14600000	20900000	36200000	36200000	33500000	28700000	32100000	28400000	33300000	32300000	35600000	29600000	6370000	4930000	4940000	4060000	7350000	2570000	7720000	3340000	4600000	3500000	0.26:0.27:0.22:0.17:0.19:0.19:0.17:0.14:0.11:0.12:1.52:1.25:1.20:1.23:1.00:0.92:0.46:1.00:0.43:0.61:1.06:1.06:0.98:0.84:0.94:0.83:0.97:0.94:1.04:0.86:0.19:0.14:0.14:0.12:0.21:0.08:0.23:0.10:0.13:0.10	9880000
274	1290	sp|Q3TZZ7|ESYT2_MOUSE	200	51	32	31	Phosphorylation (STY); Oxidation (M); Deamidation (NQ)	11200000	15700000	14100000	13000000	12900000	15200000	13200000	13900000	15700000	15400000	9670000	3720000	9060000	4200000	9070000	4980000	10100000	3460000	16600000	5950000	9950000	10400000	11000000	10200000	9680000	10800000	18800000	12300000	20200000	17200000	77600000	80000000	131000000	80700000	105000000	93900000	85400000	68500000	70700000	69700000	3.24:4.55:4.08:3.77:3.74:4.39:3.82:4.02:4.53:4.46:2.80:1.08:2.62:1.21:2.62:1.44:2.90:1.00:4.79:1.72:2.88:3.01:3.19:2.95:2.80:3.11:5.44:3.56:5.83:4.97:22.43:23.11:37.82:23.34:30.49:27.14:24.69:19.80:20.43:20.15	15700000
275	573	sp|Q8BML9|SYQ_MOUSE	200	45	36	36		33100000	30600000	35900000	31400000	34800000	31100000	36300000	29200000	27600000	27800000	69400000	51100000	60300000	54600000	59600000	48100000	45600000	48900000	40700000	31500000	50600000	53400000	49300000	42300000	52900000	47200000	39500000	45400000	35200000	33000000	16000000	14200000	5700000	7110000	12400000	9280000	18600000	14000000	21900000	13200000	0.68:0.63:0.73:0.64:0.71:0.64:0.74:0.60:0.56:0.57:1.42:1.04:1.23:1.11:1.22:0.98:0.93:1.00:0.83:0.64:1.03:1.09:1.01:0.86:1.08:0.97:0.81:0.93:0.72:0.67:0.33:0.29:0.12:0.15:0.25:0.19:0.38:0.29:0.45:0.27	31900000
276	1075	sp|Q99JY0|ECHB_MOUSE	200	57	28	28	Deamidation (NQ); Oxidation (M)	53600000	60000000	50100000	56400000	51100000	56000000	50100000	56300000	55700000	56400000	37800000	38700000	39300000	42200000	41700000	44000000	40700000	46300000	54300000	82900000	29200000	29100000	25500000	27600000	30100000	27300000	56100000	36500000	57000000	49300000	95200000	123000000	176000000	165000000	142000000	196000000	119000000	102000000	95000000	106000000	1.16:1.30:1.08:1.22:1.10:1.21:1.08:1.22:1.20:1.22:0.82:0.84:0.85:0.91:0.90:0.95:0.88:1.00:1.17:1.79:0.63:0.63:0.55:0.60:0.65:0.59:1.21:0.79:1.23:1.06:2.06:2.65:3.80:3.57:3.07:4.24:2.56:2.20:2.05:2.28	56800000
277	2539	tr|E9PYB0|E9PYB0_MOUSE	200	23	33	12	Phosphorylation (STY); Oxidation (M)	7860000	12300000	12100000	11800000	7170000	11600000	9960000	9620000	13100000	12900000	3380000	4240000	4250000	5120000	2310000	6360000	3210000	5590000	4590000	4250000	8450000	4410000	4990000	8720000	1840000	7470000	5650000	9280000	9550000	9230000	32000000	36900000	35800000	41800000	28100000	31800000	28100000	40200000	17300000	51400000	1.41:2.21:2.16:2.11:1.28:2.08:1.78:1.72:2.34:2.31:0.60:0.76:0.76:0.92:0.41:1.14:0.57:1.00:0.82:0.76:1.51:0.79:0.89:1.56:0.33:1.34:1.01:1.66:1.71:1.65:5.73:6.60:6.40:7.49:5.03:5.69:5.03:7.19:3.09:9.19	11800000
278	153	tr|Q8C605|Q8C605_MOUSE	200	44	30	26	Deamidation (NQ); Oxidation (M)	139000000	120000000	150000000	121000000	146000000	127000000	148000000	117000000	119000000	117000000	77100000	38600000	66800000	43800000	67900000	36100000	54000000	37200000	47100000	19200000	13300000	14800000	11700000	14300000	11100000	14300000	5980000	12200000	8140000	9930000	3090000	1690000	700000	655000	1420000	935000	2290000	2750000	5010000	1100000	3.74:3.23:4.05:3.27:3.92:3.42:3.98:3.15:3.21:3.15:2.08:1.04:1.80:1.18:1.83:0.97:1.45:1.00:1.27:0.52:0.36:0.40:0.32:0.38:0.30:0.38:0.16:0.33:0.22:0.27:0.08:0.05:0.02:0.02:0.04:0.03:0.06:0.07:0.13:0.03	129000000
280	632	sp|P80313|TCPH_MOUSE	200	64	33	33	Oxidation (M); Deamidation (NQ)	98000000	83100000	92400000	74300000	103000000	83200000	99300000	76300000	72000000	75200000	184000000	157000000	166000000	158000000	179000000	128000000	133000000	143000000	113000000	91700000	276000000	254000000	240000000	166000000	230000000	228000000	130000000	190000000	138000000	137000000	62300000	52900000	22000000	26300000	42400000	28700000	59700000	54200000	69200000	48100000	0.69:0.58:0.65:0.52:0.72:0.58:0.69:0.53:0.50:0.53:1.29:1.10:1.16:1.11:1.25:0.90:0.93:1.00:0.79:0.64:1.93:1.78:1.67:1.16:1.61:1.59:0.91:1.33:0.96:0.96:0.44:0.37:0.15:0.18:0.30:0.20:0.42:0.38:0.48:0.34	90600000
282	1470	sp|P50580|PA2G4_MOUSE	200	62	28	28	Deamidation (NQ); Oxidation (M); Phosphorylation (STY)	94200000	118000000	96600000	123000000	101000000	91200000	83300000	83700000	134000000	87900000	299000000	302000000	316000000	341000000	267000000	286000000	206000000	303000000	262000000	189000000	200000000	185000000	198000000	214000000	199000000	212000000	144000000	159000000	136000000	176000000	61700000	61900000	30600000	27500000	47800000	42300000	81800000	72600000	78400000	45600000	0.31:0.39:0.32:0.40:0.33:0.30:0.27:0.28:0.44:0.29:0.99:1.00:1.04:1.12:0.88:0.94:0.68:1.00:0.86:0.62:0.66:0.61:0.65:0.71:0.66:0.70:0.48:0.53:0.45:0.58:0.20:0.20:0.10:0.09:0.16:0.14:0.27:0.24:0.26:0.15	106000000
283	1449	sp|Q9DCN2-2|NB5R3_MOUSE	200	77	27	27	Deamidation (NQ); Oxidation (M)	126000000	161000000	152000000	157000000	144000000	179000000	151000000	159000000	148000000	187000000	48000000	36900000	53900000	36100000	51100000	30900000	73700000	42000000	81400000	87200000	124000000	144000000	143000000	151000000	137000000	146000000	267000000	183000000	283000000	252000000	471000000	502000000	616000000	726000000	562000000	605000000	449000000	466000000	316000000	560000000	2.99:3.82:3.62:3.74:3.43:4.25:3.60:3.78:3.52:4.45:1.14:0.88:1.28:0.86:1.21:0.74:1.75:1.00:1.94:2.07:2.96:3.42:3.40:3.59:3.27:3.48:6.35:4.36:6.73:6.00:11.21:11.94:14.65:17.28:13.38:14.40:10.68:11.08:7.52:13.31	143000000
284	4115	sp|Q9D379|HYEP_MOUSE	200	57	30	30	Oxidation (M)	16000000	37400000	28800000	31500000	16800000	35400000	26400000	33100000	32800000	40900000	157000	0	1750000	0	0	959000	0	1150000	117000	2410000	0	3260000	0	1030000	2470000	0	3860000	766000	3020000	5140000	123000000	179000000	185000000	198000000	184000000	204000000	155000000	155000000	135000000	184000000	13.88:32.47:24.99:27.40:14.58:30.77:22.92:28.73:28.50:35.52:0.14:0:1.52:0:0:0.83:0:1.00:0.10:2.09:0:2.84:0:0.90:2.15:0:3.35:0.67:2.62:4.46:64.00:64.00:64.00:64.00:64.00:64.00:64.00:64.00:64.00:64.00	36100000
288	165024	sp|Q07113|MPRI_MOUSE	200	14	29	29	Deamidation (NQ); Phosphorylation (STY); Oxidation (M)	4230000	11900000	4830000	7870000	4810000	9390000	5330000	8810000	14500000	11300000	3560000	5090000	5240000	5530000	2380000	5250000	3980000	5370000	14700000	10000000	10800000	12500000	11500000	12600000	11500000	12400000	17300000	14800000	18100000	16800000	41500000	42100000	64500000	47400000	49400000	46900000	44800000	37000000	40400000	40700000	0.79:2.21:0.90:1.47:0.90:1.75:0.99:1.64:2.71:2.10:0.66:0.95:0.98:1.03:0.44:0.98:0.74:1.00:2.74:1.86:2.01:2.33:2.14:2.34:2.13:2.31:3.22:2.76:3.37:3.13:7.73:7.84:12.01:8.83:9.20:8.75:8.35:6.89:7.53:7.58	8760000
289	2577	sp|Q61699-2|HS105_MOUSE	200	48	35	31	Phosphorylation (STY); Deamidation (NQ)	38600000	31400000	39900000	15200000	34500000	43100000	24700000	15700000	15300000	15200000	89400000	71500000	86300000	86300000	87600000	101000000	98900000	114000000	94100000	94800000	136000000	82200000	135000000	131000000	107000000	112000000	85900000	100000000	102000000	98600000	46200000	92700000	67400000	76000000	52900000	29700000	109000000	41200000	32800000	19200000	0.34:0.27:0.35:0.13:0.30:0.38:0.22:0.14:0.13:0.13:0.78:0.63:0.76:0.76:0.77:0.88:0.87:1.00:0.82:0.83:1.19:0.72:1.18:1.15:0.93:0.98:0.75:0.88:0.89:0.86:0.40:0.81:0.59:0.66:0.46:0.26:0.96:0.36:0.29:0.17	35800000
290	536	sp|P62814|VATB2_MOUSE	200	62	28	28	Deamidation (NQ); Oxidation (M); Phosphorylation (STY)	233000000	179000000	210000000	168000000	207000000	227000000	194000000	201000000	130000000	172000000	106000000	54700000	90300000	59100000	103000000	47600000	92900000	52400000	91200000	47300000	21700000	19300000	21600000	18500000	20500000	19500000	19000000	19500000	16400000	14200000	27100000	34000000	27000000	26100000	23600000	29800000	30300000	31300000	33500000	35800000	4.44:3.41:4.01:3.21:3.96:4.33:3.69:3.84:2.48:3.29:2.02:1.04:1.72:1.13:1.96:0.91:1.77:1.00:1.74:0.90:0.41:0.37:0.41:0.35:0.39:0.37:0.36:0.37:0.31:0.27:0.52:0.65:0.52:0.50:0.45:0.57:0.58:0.60:0.64:0.68	206000000
293	363919	tr|A2AKI5|A2AKI5_MOUSE	200	31	28	28	Deamidation (NQ)	8570000	6250000	5710000	4260000	6010000	6540000	5170000	5390000	5090000	6210000	4860000	6380000	2880000	6580000	2970000	5390000	2200000	5090000	3610000	4000000	5030000	5160000	4390000	4720000	4310000	3790000	3580000	3780000	3260000	5880000	28500000	41900000	59600000	33200000	51000000	43200000	52700000	27600000	40700000	32600000	1.68:1.23:1.12:0.84:1.18:1.28:1.01:1.06:1.00:1.22:0.95:1.25:0.57:1.29:0.58:1.06:0.43:1.00:0.71:0.79:0.99:1.01:0.86:0.93:0.85:0.74:0.70:0.74:0.64:1.15:5.59:8.24:11.70:6.53:10.02:8.49:10.35:5.43:8.00:6.41	8280000
294	424	sp|P80315|TCPD_MOUSE	200	55	28	27	Deamidation (NQ); Oxidation (M)	110000000	113000000	121000000	110000000	108000000	110000000	115000000	106000000	103000000	107000000	222000000	184000000	217000000	200000000	205000000	176000000	170000000	188000000	119000000	124000000	301000000	301000000	299000000	270000000	264000000	273000000	170000000	192000000	164000000	193000000	85700000	74800000	35300000	39800000	58400000	54100000	79100000	84700000	94400000	65800000	0.58:0.60:0.65:0.59:0.57:0.59:0.61:0.57:0.55:0.57:1.18:0.98:1.15:1.07:1.09:0.94:0.90:1.00:0.63:0.66:1.60:1.60:1.59:1.43:1.41:1.45:0.90:1.02:0.88:1.03:0.46:0.40:0.19:0.21:0.31:0.29:0.42:0.45:0.50:0.35	111000000
295	1126	tr|Q3UBI6|Q3UBI6_MOUSE	200	56	30	30	Deamidation (NQ)	202000000	181000000	187000000	178000000	190000000	173000000	189000000	178000000	168000000	166000000	408000000	338000000	396000000	362000000	374000000	350000000	287000000	373000000	289000000	229000000	409000000	330000000	362000000	337000000	331000000	359000000	249000000	335000000	230000000	292000000	168000000	168000000	95500000	84300000	154000000	127000000	195000000	196000000	205000000	150000000	0.54:0.48:0.50:0.48:0.51:0.46:0.51:0.48:0.45:0.45:1.09:0.91:1.06:0.97:1.00:0.94:0.77:1.00:0.77:0.61:1.09:0.88:0.97:0.90:0.89:0.96:0.67:0.90:0.62:0.78:0.45:0.45:0.26:0.23:0.41:0.34:0.52:0.53:0.55:0.40	191000000
296	1465	tr|Q3UAC2|Q3UAC2_MOUSE	200	59	27	27	Deamidation (NQ); Oxidation (M)	204000000	159000000	204000000	181000000	196000000	186000000	203000000	181000000	158000000	175000000	432000000	373000000	421000000	409000000	427000000	358000000	296000000	350000000	280000000	207000000	477000000	402000000	438000000	409000000	416000000	350000000	303000000	365000000	269000000	288000000	152000000	128000000	55000000	58700000	120000000	86300000	150000000	144000000	186000000	130000000	0.58:0.45:0.58:0.52:0.56:0.53:0.58:0.52:0.45:0.50:1.23:1.06:1.20:1.17:1.22:1.02:0.85:1.00:0.80:0.59:1.36:1.15:1.25:1.17:1.19:1.00:0.87:1.04:0.77:0.82:0.43:0.37:0.16:0.17:0.34:0.25:0.43:0.41:0.53:0.37	182000000
297	3387	sp|P97311|MCM6_MOUSE	200	38	31	31	Deamidation (NQ)	13300000	11500000	14800000	13500000	15300000	10700000	15500000	10700000	12300000	10300000	29800000	49500000	31700000	54900000	26000000	50100000	18800000	47900000	18400000	40100000	62200000	59800000	56600000	52000000	57500000	53300000	61700000	60300000	60200000	59400000	6240000	1520000	2190000	966000	6600000	3660000	5870000	6940000	7510000	3900000	0.28:0.24:0.31:0.28:0.32:0.22:0.32:0.22:0.26:0.21:0.62:1.03:0.66:1.14:0.54:1.04:0.39:1.00:0.38:0.84:1.30:1.25:1.18:1.09:1.20:1.11:1.29:1.26:1.26:1.24:0.13:0.03:0.05:0.02:0.14:0.08:0.12:0.14:0.16:0.08	13900000
299	2207	tr|A2A6U3|A2A6U3_MOUSE	200	55	32	31	Deamidation (NQ); Phosphorylation (STY)	54400000	57100000	58800000	51700000	54800000	52000000	51800000	44300000	47300000	47100000	26000000	13700000	25900000	13900000	21500000	12500000	17800000	12100000	13600000	6230000	76900000	84100000	69000000	69700000	63600000	67700000	51800000	46800000	51600000	54000000	53100000	45600000	23400000	33900000	33500000	30900000	45000000	44800000	49000000	36100000	4.48:4.70:4.84:4.26:4.52:4.29:4.27:3.65:3.90:3.88:2.14:1.13:2.13:1.14:1.78:1.03:1.46:1.00:1.12:0.51:6.34:6.93:5.69:5.74:5.24:5.58:4.27:3.86:4.26:4.45:4.38:3.76:1.93:2.80:2.76:2.54:3.71:3.69:4.04:2.97	55700000
302	351	sp|P28867|KPCD_MOUSE	200	39	26	24	Deamidation (NQ); Oxidation (M); Phosphorylation (STY)	145000000	105000000	128000000	124000000	66000000	49600000	124000000	48900000	88700000	42100000	33900000	45200000	33400000	62100000	32200000	50100000	24700000	50800000	22400000	48900000	48100000	43700000	47000000	53400000	44900000	46300000	47300000	49800000	43800000	45200000	20200000	15000000	15700000	13700000	12600000	13400000	14100000	13600000	14500000	13600000	2.85:2.07:2.52:2.44:1.30:0.98:2.43:0.96:1.75:0.83:0.67:0.89:0.66:1.22:0.63:0.99:0.49:1.00:0.44:0.96:0.95:0.86:0.93:1.05:0.88:0.91:0.93:0.98:0.86:0.89:0.40:0.30:0.31:0.27:0.25:0.26:0.28:0.27:0.29:0.27	125000000
303	1977	sp|Q99K48|NONO_MOUSE	200	54	28	26	Oxidation (M)	64100000	48300000	63100000	49000000	67000000	56300000	64400000	51400000	46100000	48600000	91500000	84100000	78000000	93400000	79100000	83600000	55400000	105000000	56200000	153000000	113000000	110000000	118000000	95200000	124000000	114000000	185000000	150000000	181000000	146000000	95500000	83500000	115000000	109000000	106000000	105000000	109000000	74900000	80800000	89200000	0.61:0.46:0.60:0.47:0.64:0.53:0.61:0.49:0.44:0.46:0.87:0.80:0.74:0.89:0.75:0.79:0.53:1.00:0.53:1.46:1.07:1.05:1.12:0.90:1.18:1.08:1.76:1.43:1.72:1.38:0.91:0.79:1.09:1.04:1.01:1.00:1.03:0.71:0.77:0.85	56200000
304	8401	sp|P12923|I3_VACCW	200	66	22	22	Deamidation (NQ); Phosphorylation (STY); Oxidation (M)	5580000	28400000	256000000	424000000	394000000	593000000	419000000	560000000	386000000	618000000	36900000	13900000	502000000	287000000	1070000000	508000000	1020000000	577000000	639000000	410000000	37000000	26900000	596000000	619000000	689000000	730000000	403000000	548000000	390000000	484000000	16600000	21700000	165000000	175000000	342000000	312000000	580000000	512000000	651000000	426000000	0.02:0.05:0.44:0.74:0.68:1.03:0.73:0.97:0.67:1.07:0.06:0.02:0.87:0.50:1.85:0.88:1.76:1.00:1.11:0.71:0.06:0.05:1.03:1.07:1.19:1.27:0.70:0.95:0.68:0.84:0.03:0.04:0.29:0.30:0.59:0.54:1.01:0.89:1.13:0.74	20900000
305	538	sp|Q9CZN7|GLYM_MOUSE	200	68	33	32	Oxidation (M); Deamidation (NQ)	58200000	52200000	60800000	54900000	56400000	62100000	60600000	63600000	59300000	63300000	222000000	206000000	227000000	220000000	202000000	185000000	238000000	254000000	291000000	449000000	148000000	147000000	168000000	150000000	164000000	143000000	303000000	173000000	310000000	251000000	235000000	180000000	369000000	280000000	316000000	277000000	241000000	171000000	199000000	208000000	0.23:0.21:0.24:0.22:0.22:0.24:0.24:0.25:0.23:0.25:0.87:0.81:0.89:0.87:0.79:0.73:0.94:1.00:1.14:1.76:0.58:0.58:0.66:0.59:0.65:0.56:1.19:0.68:1.22:0.98:0.92:0.71:1.45:1.10:1.24:1.09:0.95:0.67:0.78:0.82	55200000
306	62205	sp|P02469|LAMB1_MOUSE	200	17	27	26	Deamidation (NQ)	0	0	2900000	2430000	5750000	2740000	7170000	3430000	3820000	4520000	3890000	2190000	2440000	4400000	2700000	2210000	2790000	1770000	0	0	22800000	19200000	20400000	18200000	20300000	16900000	33800000	23000000	31900000	26100000	35600000	36300000	43900000	45000000	42200000	31900000	35600000	27700000	29800000	39200000	0:0:1.63:1.37:3.24:1.54:4.04:1.93:2.15:2.55:2.19:1.24:1.38:2.48:1.52:1.24:1.57:1.00:0:0:12.86:10.81:11.51:10.28:11.43:9.55:19.07:12.99:18.00:14.72:20.06:20.48:24.74:25.37:23.76:17.97:20.07:15.61:16.81:22.08	0
308	11218	sp|Q8BI84|TGO1_MOUSE	200	25	34	24	Deamidation (NQ)	6230000	4510000	5130000	4760000	6120000	5010000	6230000	6270000	4710000	5190000	6690000	5630000	6720000	5480000	6400000	4260000	7240000	6570000	9920000	10400000	10700000	13100000	12500000	12400000	11600000	12700000	20500000	18300000	21100000	20000000	23600000	19000000	27600000	30000000	28000000	21300000	25800000	21400000	21000000	26200000	0.95:0.69:0.78:0.73:0.93:0.76:0.95:0.95:0.72:0.79:1.02:0.86:1.02:0.84:0.98:0.65:1.10:1.00:1.51:1.59:1.63:1.99:1.90:1.89:1.77:1.93:3.12:2.79:3.21:3.04:3.59:2.90:4.21:4.56:4.26:3.25:3.94:3.26:3.21:3.99	5370000
309	3154	tr|Q52KC3|Q52KC3_MOUSE	200	50	31	30	Oxidation (M)	20600000	13900000	17200000	12200000	18700000	13000000	18000000	13600000	13200000	11300000	41300000	54800000	37600000	57300000	33300000	52900000	24600000	57200000	19500000	49000000	78500000	76700000	77000000	66200000	71500000	69700000	80700000	78100000	84600000	72500000	8860000	1530000	0	2070000	6690000	4500000	6330000	5410000	7950000	1560000	0.36:0.24:0.30:0.21:0.33:0.23:0.32:0.24:0.23:0.20:0.72:0.96:0.66:1.00:0.58:0.92:0.43:1.00:0.34:0.86:1.37:1.34:1.35:1.16:1.25:1.22:1.41:1.36:1.48:1.27:0.15:0.03:0:0.04:0.12:0.08:0.11:0.09:0.14:0.03	17300000
310	903	sp|P06151|LDHA_MOUSE	200	58	26	2	Oxidation (M); Deamidation (NQ)	53400000	129000000	66200000	89800000	65300000	75700000	47100000	50000000	172000000	64600000	175000000	253000000	261000000	254000000	132000000	213000000	129000000	246000000	137000000	183000000	146000000	197000000	185000000	221000000	137000000	186000000	83500000	136000000	95200000	195000000	84600000	92400000	29200000	36700000	41700000	41300000	57600000	94700000	79300000	56800000	0.22:0.53:0.27:0.37:0.27:0.31:0.19:0.20:0.70:0.26:0.71:1.03:1.06:1.03:0.54:0.87:0.53:1.00:0.56:0.75:0.60:0.80:0.75:0.90:0.56:0.76:0.34:0.55:0.39:0.80:0.34:0.38:0.12:0.15:0.17:0.17:0.23:0.39:0.32:0.23	91300000
311	1087	tr|Q3TJL8|Q3TJL8_MOUSE	200	57	24	24	Oxidation (M); Deamidation (NQ); Phosphorylation (STY)	267000000	237000000	293000000	254000000	285000000	283000000	313000000	319000000	265000000	309000000	220000000	199000000	286000000	204000000	254000000	152000000	342000000	278000000	332000000	482000000	253000000	198000000	191000000	208000000	185000000	203000000	386000000	271000000	364000000	354000000	585000000	480000000	747000000	686000000	669000000	515000000	654000000	496000000	547000000	592000000	0.96:0.85:1.05:0.91:1.02:1.02:1.12:1.14:0.95:1.11:0.79:0.71:1.03:0.73:0.91:0.54:1.23:1.00:1.19:1.73:0.91:0.71:0.69:0.75:0.66:0.73:1.39:0.97:1.31:1.27:2.10:1.72:2.68:2.46:2.40:1.85:2.35:1.78:1.96:2.13	252000000
312	568	tr|S4R1M0|S4R1M0_MOUSE	200	24	27	27	Deamidation (NQ); Phosphorylation (STY)	15200000	48200000	26300000	48300000	40000000	43200000	28000000	21800000	36100000	40600000	55200000	18000000	61700000	37000000	103000000	107000000	48600000	92700000	52400000	57600000	0	1690000	9450000	7670000	6400000	5470000	7360000	6170000	5980000	5210000	0	5180000	20500000	22200000	20000000	16200000	13300000	13600000	11900000	13500000	0.16:0.52:0.28:0.52:0.43:0.47:0.30:0.23:0.39:0.44:0.60:0.19:0.66:0.40:1.11:1.15:0.52:1.00:0.57:0.62:0:0.02:0.10:0.08:0.07:0.06:0.08:0.07:0.06:0.06:0:0.06:0.22:0.24:0.22:0.17:0.14:0.15:0.13:0.15	31700000
313	761	tr|Q922Z3|Q922Z3_MOUSE	200	53	29	29	Oxidation (M); Deamidation (NQ)	30100000	23400000	25300000	24300000	26600000	24600000	25600000	23900000	20700000	25600000	58200000	47800000	54800000	51300000	58400000	47400000	62800000	63000000	70000000	113000000	46500000	42100000	44000000	37600000	47200000	42000000	82900000	56400000	82100000	62600000	66400000	55500000	90800000	91200000	78300000	72900000	59700000	50200000	54300000	67000000	0.48:0.37:0.40:0.38:0.42:0.39:0.41:0.38:0.33:0.41:0.92:0.76:0.87:0.81:0.93:0.75:1.00:1.00:1.11:1.79:0.74:0.67:0.70:0.60:0.75:0.67:1.31:0.89:1.30:0.99:1.05:0.88:1.44:1.45:1.24:1.16:0.95:0.80:0.86:1.06	26800000
314	659	sp|Q9DBG6|RPN2_MOUSE	200	59	32	32	Deamidation (NQ); Oxidation (M)	147000000	104000000	139000000	110000000	152000000	138000000	152000000	150000000	96400000	135000000	135000000	93400000	116000000	96800000	136000000	75500000	182000000	130000000	188000000	251000000	111000000	107000000	107000000	92100000	113000000	114000000	220000000	144000000	224000000	170000000	265000000	246000000	312000000	276000000	371000000	239000000	340000000	257000000	297000000	349000000	1.13:0.80:1.07:0.84:1.17:1.06:1.16:1.15:0.74:1.03:1.03:0.72:0.89:0.74:1.04:0.58:1.40:1.00:1.44:1.93:0.86:0.82:0.82:0.71:0.87:0.87:1.69:1.11:1.72:1.31:2.04:1.89:2.40:2.12:2.85:1.84:2.61:1.97:2.29:2.68	126000000
315	192	sp|P24527|LKHA4_MOUSE	200	56	32	32	Oxidation (M)	151000000	130000000	127000000	110000000	126000000	111000000	131000000	108000000	122000000	105000000	26300000	19700000	25900000	21200000	23500000	20100000	17500000	18900000	19000000	10600000	23200000	25100000	21700000	20400000	13700000	20800000	11500000	18300000	10900000	14300000	22600000	26200000	6810000	7310000	11700000	13600000	19600000	21800000	23100000	16100000	8.01:6.90:6.73:5.81:6.68:5.90:6.95:5.73:6.49:5.59:1.39:1.05:1.38:1.13:1.25:1.06:0.93:1.00:1.01:0.56:1.23:1.33:1.15:1.08:0.72:1.10:0.61:0.97:0.58:0.76:1.20:1.39:0.36:0.39:0.62:0.72:1.04:1.16:1.22:0.85	141000000
316	281	sp|Q8K1B8|URP2_MOUSE	200	50	31	31	Deamidation (NQ); Oxidation (M)	166000000	145000000	172000000	137000000	168000000	143000000	175000000	132000000	139000000	128000000	98700000	54400000	83000000	54500000	71100000	42100000	62700000	49300000	43100000	36300000	0	0	0	0	0	853000	851000	1270000	1070000	468000	1220000	0	1770000	2240000	1260000	0	531000	0	566000	303000	3.37:2.94:3.49:2.78:3.40:2.90:3.54:2.67:2.81:2.59:2.00:1.10:1.68:1.11:1.44:0.85:1.27:1.00:0.87:0.74:0:0:0:0:0:0.02:0.02:0.03:0.02:0.02:0.02:0:0.04:0.05:0.03:0:0.02:0:0.02:0.02	156000000
317	2116	sp|Q61881|MCM7_MOUSE	200	52	31	30	Deamidation (NQ); Oxidation (M)	32600000	21800000	22400000	21700000	24100000	28800000	23900000	24900000	19200000	18800000	52700000	52100000	46100000	60300000	43900000	56100000	35700000	55000000	33800000	46900000	68000000	62600000	62700000	58300000	60200000	55200000	59200000	51000000	50000000	56500000	14900000	12800000	8980000	8010000	11500000	11200000	14300000	14600000	14500000	11600000	0.59:0.40:0.41:0.40:0.44:0.52:0.43:0.45:0.35:0.34:0.96:0.95:0.84:1.10:0.80:1.02:0.65:1.00:0.61:0.85:1.24:1.14:1.14:1.06:1.09:1.00:1.08:0.93:0.91:1.03:0.27:0.23:0.16:0.15:0.21:0.20:0.26:0.26:0.26:0.21	27200000
319	14791	tr|A0A2I2MC42|A0A2I2MC42_VACCW	200	77	22	22	Phosphorylation (STY); Deamidation (NQ); Oxidation (M)	6200000	23900000	156000000	423000000	261000000	954000000	450000000	1270000000	337000000	1050000000	28200000	17200000	477000000	418000000	1230000000	799000000	1570000000	1150000000	1530000000	1600000000	41800000	23000000	886000000	795000000	1310000000	1310000000	2360000000	1800000000	2290000000	2640000000	21100000	19600000	263000000	200000000	476000000	344000000	744000000	544000000	494000000	878000000	0.02:0.02:0.14:0.37:0.23:0.83:0.39:1.11:0.29:0.92:0.02:0.02:0.42:0.36:1.07:0.70:1.37:1.00:1.34:1.39:0.04:0.02:0.77:0.69:1.14:1.15:2.06:1.57:1.99:2.31:0.02:0.02:0.23:0.17:0.42:0.30:0.65:0.47:0.43:0.77	15000000
321	1975	sp|Q8BKC5|IPO5_MOUSE	200	39	32	29		17200000	24300000	24600000	22400000	20600000	20800000	22600000	19600000	18300000	23800000	42200000	40100000	44300000	48100000	36200000	35100000	24100000	39900000	17900000	24600000	22900000	23800000	21000000	22300000	20300000	20300000	10000000	16200000	12000000	12800000	18200000	14900000	7310000	5850000	12700000	9070000	17000000	17800000	18700000	12300000	0.43:0.61:0.62:0.56:0.52:0.52:0.57:0.49:0.46:0.60:1.06:1.01:1.11:1.21:0.91:0.88:0.60:1.00:0.45:0.62:0.57:0.60:0.53:0.56:0.51:0.51:0.25:0.41:0.30:0.32:0.46:0.37:0.18:0.15:0.32:0.23:0.43:0.45:0.47:0.31	20800000
323	856	tr|B9EKE9|B9EKE9_MOUSE	200	41	26	8	Oxidation (M)	42400000	36100000	39100000	33200000	39900000	31200000	34300000	28300000	31300000	27900000	74200000	76500000	73100000	84700000	50000000	78700000	33400000	69500000	29100000	53000000	62300000	66300000	64700000	56200000	53500000	57100000	50900000	51000000	47300000	45400000	32400000	31800000	20600000	21700000	27100000	23200000	31800000	30400000	34200000	24900000	0.61:0.52:0.56:0.48:0.57:0.45:0.49:0.41:0.45:0.40:1.07:1.10:1.05:1.22:0.72:1.13:0.48:1.00:0.42:0.76:0.90:0.95:0.93:0.81:0.77:0.82:0.73:0.73:0.68:0.65:0.47:0.46:0.30:0.31:0.39:0.33:0.46:0.44:0.49:0.36	39200000
324	1353	sp|Q8VIJ6|SFPQ_MOUSE	200	38	30	28	Deamidation (NQ); Oxidation (M)	74500000	78400000	76900000	80300000	70600000	81700000	83700000	85000000	58400000	72900000	118000000	153000000	119000000	165000000	122000000	161000000	99300000	186000000	103000000	288000000	168000000	172000000	165000000	156000000	190000000	172000000	276000000	197000000	260000000	222000000	140000000	97300000	121000000	154000000	105000000	117000000	89500000	121000000	89700000	147000000	0.40:0.42:0.41:0.43:0.38:0.44:0.45:0.46:0.31:0.39:0.64:0.82:0.64:0.89:0.66:0.86:0.53:1.00:0.55:1.55:0.90:0.93:0.89:0.84:1.02:0.93:1.49:1.06:1.40:1.20:0.75:0.52:0.65:0.83:0.57:0.63:0.48:0.65:0.48:0.79	76400000
325	1821	sp|P26231|CTNA1_MOUSE	200	43	29	25	Deamidation (NQ); Oxidation (M); Phosphorylation (STY)	32500000	21900000	29300000	14000000	24700000	23600000	29100000	21300000	17200000	21400000	25600000	8710000	16500000	8780000	20800000	8520000	14300000	6250000	3240000	6140000	31700000	26700000	25800000	18800000	25100000	19700000	21100000	16000000	20400000	15500000	43200000	38000000	32200000	28800000	25000000	20500000	20600000	18500000	19600000	18100000	5.20:3.51:4.69:2.24:3.94:3.77:4.65:3.40:2.76:3.42:4.09:1.39:2.64:1.40:3.33:1.36:2.29:1.00:0.52:0.98:5.06:4.26:4.12:3.01:4.01:3.16:3.38:2.55:3.27:2.48:6.91:6.07:5.15:4.61:4.00:3.28:3.29:2.95:3.14:2.90	28900000
326	306	sp|Q8VDP3-3|MICA1_MOUSE	200	36	29	29		46800000	48700000	38000000	51500000	43800000	36000000	49700000	36200000	34200000	36600000	29100000	33700000	36200000	34300000	34200000	43400000	18700000	31400000	29000000	16600000	27900000	31800000	27700000	27300000	29200000	30300000	18200000	21500000	16500000	21000000	11500000	14000000	4810000	4110000	8060000	6480000	14400000	15000000	16900000	9290000	1.49:1.55:1.21:1.64:1.40:1.15:1.59:1.16:1.09:1.17:0.93:1.08:1.16:1.09:1.09:1.38:0.60:1.00:0.92:0.53:0.89:1.01:0.88:0.87:0.93:0.97:0.58:0.68:0.53:0.67:0.37:0.45:0.15:0.13:0.26:0.21:0.46:0.48:0.54:0.30	48600000
327	332	sp|O08553|DPYL2_MOUSE	200	66	28	22	Deamidation (NQ); Oxidation (M)	287000000	218000000	271000000	216000000	293000000	245000000	351000000	244000000	176000000	194000000	83200000	44200000	67400000	45100000	69700000	32700000	56800000	40500000	43400000	24300000	92600000	94300000	80200000	79000000	78400000	81200000	50600000	72200000	55400000	56700000	95500000	106000000	25300000	48800000	56900000	49100000	94500000	94700000	107000000	98200000	7.07:5.39:6.70:5.34:7.24:6.03:8.67:6.03:4.34:4.78:2.05:1.09:1.66:1.11:1.72:0.81:1.40:1.00:1.07:0.60:2.28:2.33:1.98:1.95:1.93:2.00:1.25:1.78:1.37:1.40:2.35:2.63:0.62:1.20:1.40:1.21:2.33:2.34:2.63:2.42	261000000
328	933	sp|Q9D0K2|SCOT1_MOUSE	200	55	24	24	Deamidation (NQ); Oxidation (M)	46400000	68500000	57700000	63700000	51100000	73900000	55400000	68100000	70300000	88300000	43500000	38400000	60100000	42900000	39400000	36800000	64100000	46500000	80800000	82300000	48600000	64300000	62000000	79000000	62200000	66200000	116000000	91600000	114000000	117000000	84900000	105000000	136000000	182000000	118000000	157000000	83500000	111000000	82100000	126000000	1.00:1.47:1.24:1.37:1.10:1.59:1.19:1.47:1.51:1.90:0.94:0.83:1.29:0.92:0.85:0.79:1.38:1.00:1.74:1.77:1.04:1.38:1.33:1.70:1.34:1.42:2.49:1.97:2.44:2.51:1.83:2.27:2.93:3.91:2.55:3.38:1.80:2.39:1.77:2.71	58000000
329	1062	tr|Q8BPH1|Q8BPH1_MOUSE	200	69	23	20	Deamidation (NQ); Oxidation (M)	177000000	164000000	180000000	164000000	188000000	157000000	180000000	142000000	166000000	149000000	224000000	166000000	223000000	172000000	215000000	150000000	154000000	166000000	154000000	105000000	334000000	335000000	321000000	294000000	287000000	297000000	186000000	272000000	169000000	217000000	138000000	144000000	55000000	75500000	79600000	80300000	104000000	139000000	132000000	100000000	1.07:0.99:1.09:0.99:1.13:0.95:1.09:0.86:1.00:0.90:1.36:1.00:1.35:1.04:1.30:0.91:0.93:1.00:0.93:0.63:2.01:2.02:1.94:1.78:1.74:1.79:1.12:1.64:1.02:1.31:0.84:0.87:0.33:0.46:0.48:0.48:0.63:0.84:0.80:0.60	172000000
333	4136	sp|P30416|FKBP4_MOUSE	200	64	31	31	Deamidation (NQ); Oxidation (M)	15900000	17500000	17000000	17800000	16900000	19100000	18000000	17400000	13400000	15100000	61900000	89300000	60900000	89500000	60100000	74200000	44300000	75400000	54200000	46000000	97200000	96300000	93300000	83700000	90000000	95600000	72000000	70900000	53800000	56600000	9940000	13200000	1620000	1960000	5550000	3080000	16500000	11300000	17900000	6060000	0.21:0.23:0.22:0.24:0.22:0.25:0.24:0.23:0.18:0.20:0.82:1.18:0.81:1.19:0.80:0.98:0.59:1.00:0.72:0.61:1.29:1.28:1.24:1.11:1.19:1.27:0.95:0.94:0.71:0.75:0.13:0.17:0.02:0.03:0.07:0.04:0.22:0.15:0.24:0.08	18700000
334	1166	tr|Q8BVI9|Q8BVI9_MOUSE	200	46	25	7	Oxidation (M); Deamidation (NQ)	69100000	116000000	89500000	113000000	80800000	115000000	81600000	101000000	153000000	140000000	88300000	96100000	105000000	108000000	106000000	109000000	156000000	103000000	224000000	201000000	113000000	116000000	111000000	130000000	125000000	122000000	221000000	133000000	223000000	210000000	561000000	740000000	1030000000	965000000	803000000	1110000000	588000000	692000000	543000000	738000000	0.67:1.13:0.87:1.10:0.79:1.12:0.79:0.98:1.49:1.37:0.86:0.94:1.03:1.05:1.03:1.06:1.52:1.00:2.18:1.95:1.10:1.12:1.08:1.27:1.21:1.19:2.15:1.29:2.17:2.04:5.46:7.20:10.00:9.39:7.81:10.83:5.73:6.74:5.29:7.18	92700000
337	1169	sp|Q9CVB6|ARPC2_MOUSE	200	71	26	26	Deamidation (NQ); Oxidation (M)	185000000	187000000	195000000	165000000	222000000	191000000	179000000	146000000	182000000	162000000	137000000	95300000	135000000	104000000	132000000	94500000	100000000	68400000	102000000	52000000	51300000	48800000	50700000	43400000	39000000	38900000	43900000	43200000	44600000	37800000	67900000	70500000	42000000	40700000	53700000	41200000	75300000	54600000	62400000	50400000	2.70:2.74:2.85:2.41:3.25:2.79:2.62:2.14:2.66:2.37:2.00:1.39:1.97:1.51:1.93:1.38:1.47:1.00:1.49:0.76:0.75:0.71:0.74:0.64:0.57:0.57:0.64:0.63:0.65:0.55:0.99:1.03:0.61:0.59:0.79:0.60:1.10:0.80:0.91:0.74	186000000
338	1475	tr|G3X8Y3|G3X8Y3_MOUSE	200	32	28	24		24500000	23600000	21700000	19100000	19200000	18300000	20000000	16300000	21400000	17500000	18000000	28400000	21800000	29300000	23000000	23100000	16300000	23100000	16100000	10200000	84500000	73000000	70000000	54000000	65000000	69900000	28800000	57800000	42900000	44900000	8130000	9200000	4630000	3620000	6550000	6180000	10500000	7540000	12500000	4400000	1.06:1.02:0.94:0.83:0.83:0.79:0.87:0.71:0.93:0.76:0.78:1.23:0.95:1.27:1.00:1.00:0.71:1.00:0.70:0.44:3.66:3.16:3.03:2.34:2.82:3.03:1.25:2.51:1.86:1.95:0.35:0.40:0.20:0.16:0.28:0.27:0.45:0.33:0.54:0.19	24100000
340	945	sp|Q8BZN6-3|DOC10_MOUSE	200	14	24	24		7010000	17400000	11100000	11500000	3700000	23700000	9620000	11000000	24300000	10600000	2730000	3690000	2190000	3900000	4610000	2950000	3030000	3200000	796000	3490000	794000	1870000	2180000	1840000	2020000	2570000	946000	2760000	2370000	2080000	0	0	3680000	0	139000	5880000	0	0	0	122000	2.19:5.45:3.46:3.60:1.16:7.41:3.01:3.44:7.60:3.30:0.85:1.15:0.69:1.22:1.44:0.92:0.95:1.00:0.25:1.09:0.25:0.59:0.68:0.58:0.63:0.80:0.30:0.86:0.74:0.65:0:0:1.15:0:0.04:1.84:0:0:0:0.04	15500000
341	390	sp|P11983|TCPA_MOUSE	200	50	29	28	Deamidation (NQ); Oxidation (M)	94000000	80100000	96300000	84000000	91300000	86000000	100000000	82600000	83500000	77300000	174000000	171000000	172000000	188000000	148000000	144000000	138000000	149000000	109000000	93200000	252000000	218000000	266000000	257000000	204000000	195000000	130000000	168000000	130000000	139000000	62300000	53700000	26700000	28200000	42000000	37100000	58100000	56900000	65300000	48700000	0.63:0.54:0.64:0.56:0.61:0.58:0.67:0.55:0.56:0.52:1.17:1.14:1.15:1.26:0.99:0.96:0.92:1.00:0.73:0.62:1.69:1.46:1.78:1.72:1.37:1.31:0.87:1.13:0.87:0.93:0.42:0.36:0.18:0.19:0.28:0.25:0.39:0.38:0.44:0.33	87100000
342	1264	sp|Q91VD9|NDUS1_MOUSE	200	43	29	29	Deamidation (NQ); Oxidation (M)	23600000	18800000	23800000	21500000	24000000	25200000	27400000	25300000	19700000	25200000	13200000	7820000	12800000	7750000	14200000	5400000	17400000	10400000	18600000	18000000	32400000	35000000	36500000	35200000	37500000	32700000	68500000	46700000	63400000	50000000	66100000	67300000	94200000	116000000	94200000	96400000	74700000	68200000	67300000	103000000	2.26:1.80:2.28:2.07:2.30:2.42:2.62:2.42:1.89:2.42:1.26:0.75:1.22:0.74:1.36:0.52:1.67:1.00:1.78:1.72:3.11:3.36:3.50:3.38:3.60:3.14:6.57:4.48:6.08:4.80:6.34:6.46:9.04:11.08:9.04:9.25:7.17:6.54:6.45:9.90	21200000
343	2071	tr|Q3UJN1|Q3UJN1_MOUSE	200	48	33	33	Deamidation (NQ); Phosphorylation (STY)	25300000	14300000	22500000	13000000	23100000	14500000	24300000	15900000	12000000	14400000	40500000	39600000	29900000	44300000	36300000	38600000	25400000	41600000	22200000	35100000	69600000	62400000	60000000	45200000	60200000	58400000	68700000	51900000	72000000	49100000	7200000	7320000	12200000	6870000	16600000	12900000	18000000	4310000	12100000	7820000	0.61:0.34:0.54:0.31:0.56:0.35:0.58:0.38:0.29:0.35:0.97:0.95:0.72:1.07:0.87:0.93:0.61:1.00:0.53:0.85:1.67:1.50:1.44:1.09:1.45:1.41:1.65:1.25:1.73:1.18:0.17:0.18:0.29:0.17:0.40:0.31:0.43:0.10:0.29:0.19	22000000
344	1494	tr|G3XA17|G3XA17_MOUSE	200	37	29	29	Deamidation (NQ)	6130000	13700000	11100000	13100000	9990000	11900000	9660000	10100000	13300000	11700000	30800000	41500000	34000000	41900000	22500000	37900000	16800000	34300000	19500000	26000000	24100000	27500000	27100000	29400000	23300000	24400000	22400000	21500000	23300000	22800000	15700000	17700000	11900000	9640000	13300000	12300000	14900000	12900000	14900000	11800000	0.18:0.40:0.32:0.38:0.29:0.35:0.28:0.29:0.39:0.34:0.90:1.21:0.99:1.22:0.66:1.11:0.49:1.00:0.57:0.76:0.70:0.80:0.79:0.86:0.68:0.71:0.65:0.63:0.68:0.67:0.46:0.52:0.35:0.28:0.39:0.36:0.43:0.38:0.44:0.34	10600000
347	1687	sp|Q05D44|IF2P_MOUSE	200	31	25	25	Deamidation (NQ); Phosphorylation (STY)	25800000	20900000	25700000	22500000	24300000	24100000	25200000	24000000	16600000	20400000	47000000	42300000	46400000	44300000	41200000	37200000	33000000	41200000	29900000	29500000	41700000	46500000	45200000	44600000	39900000	42500000	33800000	41600000	37100000	33700000	17800000	18100000	8060000	9270000	18600000	10700000	19300000	12000000	24100000	14200000	0.63:0.51:0.62:0.55:0.59:0.58:0.61:0.58:0.40:0.49:1.14:1.02:1.12:1.07:1.00:0.90:0.80:1.00:0.72:0.71:1.01:1.13:1.10:1.08:0.97:1.03:0.82:1.01:0.90:0.82:0.43:0.44:0.20:0.22:0.45:0.26:0.47:0.29:0.58:0.34	23400000
348	14780	tr|A0A2I2MC70|A0A2I2MC70_VACCW	200	32	25	25	Deamidation (NQ)	25800000	17900000	28200000	35600000	30900000	43800000	37900000	42300000	39000000	44300000	144000000	31400000	53600000	54000000	57300000	63400000	40800000	65400000	48600000	41900000	113000000	66000000	74200000	54500000	78600000	85300000	49600000	77700000	50700000	58000000	8330000	8930000	17900000	10700000	27700000	22500000	45700000	38500000	50300000	29100000	0.39:0.27:0.43:0.54:0.47:0.67:0.58:0.65:0.60:0.68:2.20:0.48:0.82:0.82:0.88:0.97:0.62:1.00:0.74:0.64:1.73:1.01:1.13:0.83:1.20:1.30:0.76:1.19:0.78:0.89:0.13:0.14:0.27:0.16:0.42:0.34:0.70:0.59:0.77:0.45	21900000
350	1759	sp|D3Z7P3-2|GLSK_MOUSE	200	48	26	5	Deamidation (NQ); Oxidation (M)	4180000	8610000	6510000	8570000	5340000	9640000	4500000	8190000	5700000	8690000	10300000	18900000	9550000	18900000	11600000	19900000	9980000	19100000	20000000	30200000	7210000	7600000	9960000	6470000	8130000	8670000	18200000	11800000	15700000	10900000	21100000	23700000	33700000	31600000	31000000	31300000	26500000	17400000	19700000	21600000	0.22:0.45:0.34:0.45:0.28:0.51:0.24:0.43:0.30:0.46:0.54:0.99:0.50:0.99:0.61:1.04:0.52:1.00:1.05:1.59:0.38:0.40:0.52:0.34:0.43:0.46:0.95:0.62:0.83:0.57:1.11:1.25:1.77:1.66:1.63:1.64:1.39:0.91:1.03:1.13	9090000
352	2227	sp|Q91WQ3|SYYC_MOUSE	200	52	30	30	Deamidation (NQ)	17800000	16600000	19400000	19300000	21600000	19000000	20000000	16900000	23100000	14700000	59300000	38100000	62300000	41400000	50900000	40300000	36600000	37000000	47400000	21500000	41200000	40700000	38200000	34800000	36400000	35000000	22700000	33100000	21400000	26300000	17000000	21100000	6870000	8370000	11900000	9810000	19300000	14700000	16500000	16000000	0.48:0.45:0.53:0.52:0.58:0.51:0.54:0.46:0.62:0.40:1.61:1.03:1.69:1.12:1.38:1.09:0.99:1.00:1.28:0.58:1.12:1.10:1.03:0.94:0.98:0.95:0.61:0.89:0.58:0.71:0.46:0.57:0.19:0.23:0.32:0.27:0.52:0.40:0.45:0.43	17200000
353	9161	sp|Q60715|P4HA1_MOUSE	200	60	28	2	Deamidation (NQ); Oxidation (M)	0	0	0	0	0	0	0	0	0	0	0	1060000	0	0	0	0	0	1160000	0	2970000	0	306000	0	326000	0	0	498000	2510000	2190000	2200000	6590000	25900000	33600000	41900000	40400000	26800000	35600000	30200000	31500000	39600000	0:0:0:0:0:0:0:0:0:0:0:0.92:0:0:0:0:0:1.00:0:2.55:0:0.26:0:0.28:0:0:0.43:2.16:1.89:1.90:5.67:22.27:28.93:36.05:34.73:23.03:30.59:26.02:27.09:34.09	0
354	849	sp|P24270|CATA_MOUSE	200	54	26	26	Deamidation (NQ); Oxidation (M)	47200000	76100000	71400000	62300000	85500000	82000000	80500000	89500000	55800000	101000000	148000000	78100000	114000000	84700000	150000000	82500000	150000000	95200000	126000000	146000000	7030000	7710000	7880000	2960000	5670000	7830000	12900000	8130000	11300000	9810000	34000000	23900000	36500000	37100000	44100000	27200000	29600000	18600000	24600000	27600000	0.50:0.80:0.75:0.65:0.90:0.86:0.85:0.94:0.59:1.06:1.55:0.82:1.20:0.89:1.57:0.87:1.58:1.00:1.32:1.53:0.07:0.08:0.08:0.03:0.06:0.08:0.14:0.09:0.12:0.10:0.36:0.25:0.38:0.39:0.46:0.29:0.31:0.20:0.26:0.29	61600000
355	258	sp|O88844|IDHC_MOUSE	200	65	28	26	Deamidation (NQ)	102000000	96600000	140000000	104000000	127000000	113000000	118000000	98000000	90600000	97200000	12500000	19000000	15200000	19500000	12600000	9130000	18400000	15700000	14600000	11600000	56500000	62100000	60500000	64300000	48600000	81700000	37000000	64400000	36200000	56300000	32000000	44600000	8290000	15200000	17600000	16800000	28200000	28900000	31800000	27500000	6.51:6.14:8.90:6.61:8.06:7.20:7.49:6.23:5.76:6.18:0.79:1.21:0.97:1.24:0.80:0.58:1.17:1.00:0.93:0.74:3.59:3.95:3.85:4.09:3.09:5.19:2.35:4.09:2.30:3.58:2.04:2.83:0.53:0.97:1.12:1.07:1.79:1.84:2.02:1.75	99500000
356	607	sp|Q9CWJ9|PUR9_MOUSE	200	59	35	35	Oxidation (M); Deamidation (NQ); Phosphorylation (STY)	88600000	82100000	92600000	78700000	90900000	78000000	86900000	73100000	81200000	71000000	153000000	170000000	145000000	164000000	122000000	157000000	94200000	127000000	110000000	81000000	134000000	149000000	131000000	138000000	114000000	118000000	73800000	102000000	70000000	80400000	44800000	39300000	13400000	16200000	24900000	20700000	35300000	40700000	46700000	30300000	0.70:0.65:0.73:0.62:0.71:0.61:0.68:0.57:0.64:0.56:1.20:1.34:1.14:1.29:0.96:1.24:0.74:1.00:0.86:0.64:1.06:1.17:1.03:1.09:0.90:0.93:0.58:0.80:0.55:0.63:0.35:0.31:0.10:0.13:0.20:0.16:0.28:0.32:0.37:0.24	85400000
357	3469	sp|P61222|ABCE1_MOUSE	200	49	25	25	Deamidation (NQ); Oxidation (M)	18900000	22800000	13400000	12400000	16500000	11900000	17700000	11000000	16000000	10600000	58500000	66800000	63700000	65500000	57600000	58000000	47200000	48900000	43700000	30300000	84800000	86700000	78900000	78400000	74600000	69600000	43900000	56400000	46700000	48300000	20400000	20700000	3360000	4170000	6660000	12000000	14100000	22000000	21700000	11500000	0.39:0.46:0.27:0.25:0.34:0.24:0.36:0.23:0.33:0.22:1.20:1.37:1.30:1.34:1.18:1.18:0.96:1.00:0.89:0.62:1.73:1.77:1.61:1.60:1.53:1.42:0.90:1.15:0.95:0.99:0.42:0.42:0.07:0.09:0.14:0.25:0.29:0.45:0.44:0.24	20800000
358	425	tr|Q52KG9|Q52KG9_MOUSE	200	54	33	24	Deamidation (NQ)	156000000	116000000	148000000	117000000	161000000	126000000	159000000	127000000	103000000	113000000	334000000	253000000	278000000	265000000	279000000	214000000	218000000	252000000	195000000	154000000	399000000	367000000	366000000	304000000	339000000	326000000	206000000	285000000	198000000	222000000	84000000	74700000	31800000	37300000	60400000	48000000	98700000	76600000	99800000	71300000	0.62:0.46:0.59:0.46:0.64:0.50:0.63:0.50:0.41:0.45:1.32:1.00:1.10:1.05:1.11:0.85:0.86:1.00:0.77:0.61:1.58:1.46:1.45:1.21:1.34:1.29:0.82:1.13:0.78:0.88:0.33:0.30:0.13:0.15:0.24:0.19:0.39:0.30:0.40:0.28	136000000
360	29872	sp|P04021|F13_VACCW	200	53	22	22	Oxidation (M); Deamidation (NQ); Phosphorylation (STY)	1770000	958000	521000	5890000	64400000	126000000	180000000	314000000	222000000	416000000	700000	9010000	1900000	14900000	91100000	306000000	370000000	912000000	689000000	2170000000	4260000	3500000	61600000	61300000	468000000	460000000	1040000000	740000000	1210000000	1050000000	2540000	7760000	7230000	6830000	119000000	185000000	368000000	362000000	610000000	525000000	0.02:0.02:0.02:0.02:0.07:0.14:0.20:0.34:0.24:0.46:0.02:0.02:0.02:0.02:0.10:0.34:0.41:1.00:0.76:2.38:0.02:0.02:0.07:0.07:0.51:0.50:1.14:0.81:1.32:1.16:0.02:0.02:0.02:0.02:0.13:0.20:0.40:0.40:0.67:0.58	2730000
361	1135	tr|A1ILG8|A1ILG8_MOUSE	200	9	25	25	Deamidation (NQ)	36300000	31800000	37400000	32100000	25900000	30500000	27900000	29000000	19600000	32900000	15000000	5000000	12600000	4750000	13000000	4650000	12400000	4860000	8510000	4130000	1950000	2920000	2700000	1030000	1370000	1240000	1120000	2280000	925000	1020000	9160000	8260000	6190000	13400000	7080000	9010000	5970000	10300000	6800000	6960000	7.47:6.54:7.69:6.61:5.32:6.26:5.75:5.96:4.04:6.77:3.09:1.03:2.60:0.98:2.68:0.96:2.55:1.00:1.75:0.85:0.40:0.60:0.56:0.21:0.28:0.25:0.23:0.47:0.19:0.21:1.88:1.70:1.27:2.76:1.46:1.85:1.23:2.11:1.40:1.43	34100000
363	2097	sp|Q6P5F9|XPO1_MOUSE	200	36	33	32	Deamidation (NQ)	30800000	28400000	32800000	26200000	33600000	28800000	31900000	25500000	25400000	26500000	52300000	47900000	50600000	55100000	48000000	39800000	37300000	48900000	26300000	31500000	83400000	80300000	81600000	70800000	80100000	74600000	71800000	80300000	68800000	62800000	22300000	20000000	17400000	21900000	19200000	18200000	22600000	21300000	25700000	21800000	0.63:0.58:0.67:0.54:0.69:0.59:0.65:0.52:0.52:0.54:1.07:0.98:1.04:1.13:0.98:0.81:0.76:1.00:0.54:0.65:1.71:1.64:1.67:1.45:1.64:1.53:1.47:1.64:1.41:1.28:0.46:0.41:0.36:0.45:0.39:0.37:0.46:0.44:0.53:0.45	29600000
365	303432	tr|B2RQQ5|B2RQQ5_MOUSE	200	19	30	30	Phosphorylation (STY); Deamidation (NQ)	50700000	40500000	44000000	28800000	44600000	29200000	35700000	29800000	37200000	28700000	83600000	54800000	80400000	61900000	89200000	77600000	52800000	70400000	50600000	42900000	84900000	83800000	78500000	64600000	77800000	77700000	60500000	70300000	46800000	52700000	45000000	32500000	15300000	22200000	28200000	28200000	37600000	48800000	44300000	28100000	0.72:0.58:0.62:0.41:0.63:0.42:0.51:0.42:0.53:0.41:1.19:0.78:1.14:0.88:1.27:1.10:0.75:1.00:0.72:0.61:1.21:1.19:1.12:0.92:1.11:1.10:0.86:1.00:0.67:0.75:0.64:0.46:0.22:0.32:0.40:0.40:0.53:0.69:0.63:0.40	45600000
371	4723	tr|Q8CBM2|Q8CBM2_MOUSE	200	40	27	26	Deamidation (NQ); Oxidation (M)	20700000	21300000	15700000	20300000	17900000	18400000	18300000	18200000	16300000	17100000	75200000	43000000	75700000	38000000	78500000	40500000	95300000	49800000	106000000	62800000	48100000	36400000	41500000	35700000	42000000	38300000	49600000	40900000	51400000	49000000	62500000	58500000	78000000	77900000	80300000	73500000	73500000	58200000	59400000	73500000	0.42:0.43:0.32:0.41:0.36:0.37:0.37:0.37:0.33:0.34:1.51:0.86:1.52:0.76:1.57:0.81:1.91:1.00:2.12:1.26:0.97:0.73:0.83:0.72:0.84:0.77:1.00:0.82:1.03:0.98:1.25:1.17:1.57:1.56:1.61:1.47:1.48:1.17:1.19:1.48	21000000
372	499	sp|Q9JL26|FMNL1_MOUSE	200	28	25	22		32100000	38700000	41500000	37400000	37100000	34500000	41800000	34500000	38800000	32600000	36200000	18500000	31000000	15100000	26900000	16800000	19300000	24700000	18400000	24000000	2250000	3580000	3040000	0	3480000	2550000	2240000	2370000	2830000	2990000	2990000	5190000	4150000	3190000	2860000	4560000	2970000	2730000	3090000	3080000	1.30:1.57:1.68:1.52:1.51:1.40:1.70:1.40:1.57:1.32:1.47:0.75:1.26:0.61:1.09:0.68:0.78:1.00:0.74:0.97:0.09:0.15:0.12:0:0.14:0.10:0.09:0.10:0.11:0.12:0.12:0.21:0.17:0.13:0.12:0.19:0.12:0.11:0.13:0.12	35400000
373	692	sp|Q7TMB8|CYFP1_MOUSE	200	29	30	20	Deamidation (NQ)	10200000	16800000	26800000	24500000	25600000	23500000	23000000	22000000	23400000	21600000	16900000	11700000	17100000	15400000	13800000	7710000	10600000	8930000	7960000	7700000	14500000	11600000	13100000	15800000	11000000	11200000	8440000	9750000	9110000	9090000	11300000	11700000	6040000	4240000	8000000	4930000	9840000	9130000	10300000	8680000	1.15:1.88:3.00:2.74:2.87:2.63:2.58:2.47:2.62:2.42:1.90:1.31:1.91:1.72:1.54:0.86:1.18:1.00:0.89:0.86:1.62:1.30:1.47:1.77:1.23:1.26:0.95:1.09:1.02:1.02:1.27:1.31:0.68:0.47:0.90:0.55:1.10:1.02:1.15:0.97	14400000
374	4381	tr|Q542F4|Q542F4_MOUSE	200	44	28	28	Deamidation (NQ)	15900000	12000000	12200000	11700000	15300000	12300000	15100000	12500000	11100000	9990000	37900000	46700000	31400000	49600000	30000000	40900000	22000000	47200000	17600000	43900000	68700000	64400000	67300000	54200000	66000000	64100000	76600000	70400000	74300000	62900000	7630000	3780000	3720000	245000	6700000	1550000	7620000	6380000	8200000	6020000	0.34:0.25:0.26:0.25:0.32:0.26:0.32:0.26:0.24:0.21:0.80:0.99:0.67:1.05:0.64:0.87:0.47:1.00:0.37:0.93:1.46:1.36:1.43:1.15:1.40:1.36:1.62:1.49:1.57:1.33:0.16:0.08:0.08:0.02:0.14:0.03:0.16:0.14:0.17:0.13	14100000
375	665	sp|Q3UW53|NIBAN_MOUSE	200	35	31	31	Oxidation (M); Phosphorylation (STY)	37600000	24900000	39300000	31300000	45700000	34200000	48800000	34800000	31500000	31400000	44500000	9900000	34100000	8070000	40800000	10200000	32000000	6830000	24900000	7870000	10700000	10700000	10300000	7230000	8390000	6950000	7400000	6130000	7710000	3870000	33000000	36000000	14300000	21900000	24200000	22800000	30200000	32300000	34500000	35300000	5.50:3.65:5.75:4.58:6.69:5.00:7.15:5.09:4.61:4.60:6.51:1.45:4.99:1.18:5.97:1.49:4.69:1.00:3.64:1.15:1.56:1.57:1.51:1.06:1.23:1.02:1.08:0.90:1.13:0.57:4.84:5.26:2.10:3.21:3.54:3.34:4.43:4.73:5.05:5.17	32300000
376	454869	sp|Q3U962|CO5A2_MOUSE	200	26	27	25	Deamidation (NQ); Oxidation (M)	1530000	2020000	1530000	2000000	1200000	1160000	1190000	1720000	2280000	1870000	0	2450000	1500000	1530000	1350000	2270000	3280000	1650000	3040000	2810000	1180000	1070000	1850000	2390000	757000	601000	1450000	0	1760000	1180000	59400000	35000000	42700000	39400000	35800000	9930000	17800000	29200000	21000000	35300000	0.93:1.23:0.93:1.21:0.73:0.71:0.73:1.05:1.39:1.13:0:1.49:0.91:0.93:0.82:1.38:1.99:1.00:1.85:1.71:0.72:0.65:1.12:1.45:0.46:0.36:0.88:0:1.07:0.72:36.05:21.26:25.90:23.93:21.77:6.03:10.78:17.75:12.73:21.42	1780000
377	650	sp|Q8R1F1|NIBL1_MOUSE	200	49	26	26	Deamidation (NQ); Oxidation (M)	56500000	77000000	68000000	75700000	68700000	75300000	62100000	69000000	53500000	72500000	30200000	20900000	31400000	19600000	26600000	17000000	24800000	15900000	19100000	11900000	59600000	54900000	49900000	56600000	47900000	48400000	31500000	40800000	32500000	30300000	29000000	31300000	8400000	16200000	14200000	16300000	23400000	25100000	25700000	21900000	3.56:4.85:4.29:4.78:4.33:4.75:3.92:4.35:3.37:4.57:1.91:1.32:1.98:1.24:1.68:1.07:1.56:1.00:1.20:0.75:3.76:3.46:3.15:3.57:3.02:3.05:1.99:2.57:2.05:1.91:1.83:1.97:0.53:1.02:0.90:1.03:1.48:1.58:1.62:1.38	66700000
378	960	sp|Q04447|KCRB_MOUSE	200	72	25	24	Deamidation (NQ); Oxidation (M)	98800000	205000000	211000000	196000000	159000000	211000000	185000000	185000000	209000000	215000000	218000000	442000000	246000000	444000000	200000000	374000000	182000000	306000000	213000000	202000000	1380000	1350000	0	1190000	1280000	1330000	739000	1630000	2170000	2020000	51900000	81200000	18500000	23500000	27200000	28400000	42300000	50500000	45000000	38600000	0.32:0.67:0.69:0.64:0.52:0.69:0.60:0.60:0.68:0.70:0.71:1.45:0.81:1.45:0.65:1.22:0.60:1.00:0.70:0.66:0.02:0.02:0:0.02:0.02:0.02:0.02:0.02:0.02:0.02:0.17:0.27:0.06:0.08:0.09:0.09:0.14:0.17:0.15:0.13	152000000
380	14770	sp|P16272|DNLI_VACCW	200	55	27	27	Deamidation (NQ)	3310000	5410000	13200000	28400000	31000000	49700000	33500000	46600000	47900000	61000000	0	1310000	21300000	15200000	28900000	53000000	33800000	80700000	37100000	117000000	0	0	34200000	22000000	38500000	47000000	70400000	60500000	75700000	87600000	0	0	64500000	25400000	90000000	46900000	87800000	58400000	87800000	57200000	0.04:0.07:0.16:0.35:0.38:0.62:0.42:0.58:0.59:0.76:0:0.02:0.26:0.19:0.36:0.66:0.42:1.00:0.46:1.45:0:0:0.42:0.27:0.48:0.58:0.87:0.75:0.94:1.08:0:0:0.80:0.31:1.12:0.58:1.09:0.72:1.09:0.71	4360000
381	930	sp|P63101|1433Z_MOUSE	200	70	25	9	Deamidation (NQ); Oxidation (M); Phosphorylation (STY)	268000000	316000000	281000000	268000000	301000000	275000000	264000000	207000000	327000000	236000000	244000000	210000000	278000000	226000000	226000000	187000000	172000000	218000000	200000000	153000000	340000000	398000000	406000000	389000000	310000000	380000000	228000000	349000000	224000000	298000000	192000000	205000000	70500000	95700000	98600000	102000000	157000000	197000000	193000000	142000000	1.23:1.45:1.29:1.23:1.38:1.26:1.21:0.95:1.50:1.08:1.12:0.96:1.27:1.04:1.04:0.86:0.79:1.00:0.92:0.70:1.56:1.82:1.86:1.78:1.42:1.74:1.05:1.60:1.03:1.37:0.88:0.94:0.32:0.44:0.45:0.47:0.72:0.90:0.88:0.65	292000000
382	1068	sp|P35700|PRDX1_MOUSE	200	57	24	22	Deamidation (NQ); Oxidation (M)	1950000000	2740000000	2200000000	2480000000	1900000000	2420000000	1740000000	2060000000	2030000000	2580000000	1360000000	1190000000	1600000000	1230000000	1280000000	1160000000	1080000000	1050000000	1140000000	677000000	516000000	554000000	456000000	568000000	396000000	558000000	313000000	449000000	301000000	390000000	392000000	440000000	129000000	185000000	212000000	223000000	313000000	390000000	375000000	301000000	1.86:2.60:2.09:2.35:1.81:2.30:1.65:1.95:1.93:2.46:1.29:1.13:1.52:1.17:1.21:1.10:1.02:1.00:1.08:0.64:0.49:0.53:0.43:0.54:0.38:0.53:0.30:0.43:0.29:0.37:0.37:0.42:0.12:0.18:0.20:0.21:0.30:0.37:0.36:0.29	2380000000
383	8964	sp|Q5SUR0|PUR4_MOUSE	200	28	25	25		10700000	8470000	19100000	14400000	17300000	14900000	19600000	17000000	11200000	13400000	41700000	44200000	46400000	50600000	36200000	38000000	29600000	43200000	29100000	29900000	70800000	62600000	58300000	46900000	54300000	53700000	34100000	44500000	29700000	36000000	10400000	7640000	1760000	2110000	5070000	2740000	6950000	8650000	9270000	9700000	0.25:0.20:0.44:0.33:0.40:0.34:0.45:0.39:0.26:0.31:0.97:1.03:1.08:1.17:0.84:0.88:0.69:1.00:0.67:0.69:1.64:1.45:1.35:1.09:1.26:1.24:0.79:1.03:0.69:0.83:0.24:0.18:0.04:0.05:0.12:0.06:0.16:0.20:0.21:0.22	9590000
384	592	sp|Q93092|TALDO_MOUSE	200	70	25	25	Deamidation (NQ); Oxidation (M)	449000000	344000000	402000000	348000000	426000000	360000000	418000000	373000000	334000000	320000000	255000000	149000000	241000000	168000000	254000000	150000000	165000000	157000000	163000000	81000000	170000000	157000000	148000000	113000000	140000000	149000000	79700000	129000000	75500000	83500000	42200000	38700000	12100000	15500000	25600000	22300000	42900000	39500000	46400000	33500000	2.86:2.19:2.56:2.22:2.71:2.29:2.66:2.37:2.12:2.03:1.62:0.95:1.53:1.07:1.62:0.95:1.05:1.00:1.04:0.52:1.08:1.00:0.94:0.72:0.89:0.95:0.51:0.82:0.48:0.53:0.27:0.25:0.08:0.10:0.16:0.14:0.27:0.25:0.30:0.21	397000000
386	666	sp|Q8R1B4|EIF3C_MOUSE	200	30	30	30	Deamidation (NQ)	61500000	43200000	52800000	43900000	59900000	45000000	56100000	48400000	37000000	40400000	120000000	79300000	96900000	83700000	110000000	68000000	87500000	77800000	58200000	50600000	105000000	97500000	92300000	72100000	96100000	83700000	72700000	75300000	77100000	60900000	26400000	23700000	9520000	13100000	19900000	19400000	31400000	25100000	32500000	22300000	0.79:0.56:0.68:0.56:0.77:0.58:0.72:0.62:0.48:0.52:1.55:1.02:1.25:1.08:1.41:0.87:1.13:1.00:0.75:0.65:1.36:1.25:1.19:0.93:1.24:1.08:0.94:0.97:0.99:0.78:0.34:0.30:0.12:0.17:0.26:0.25:0.40:0.32:0.42:0.29	52400000
388	149586	sp|Q5XG71|UTP20_MOUSE	200	12	30	30	Deamidation (NQ)	2810000	6880000	1630000	6550000	7440000	7050000	2940000	4740000	9230000	2540000	9800000	11100000	11200000	12800000	10300000	6760000	6680000	5250000	6600000	14100000	5300000	10600000	11700000	9860000	5170000	11200000	10600000	11800000	8750000	7000000	2320000	4570000	3280000	0	4020000	2670000	5600000	2760000	3080000	1920000	0.53:1.31:0.31:1.25:1.42:1.34:0.56:0.90:1.76:0.48:1.86:2.11:2.13:2.43:1.96:1.29:1.27:1.00:1.26:2.69:1.01:2.02:2.23:1.88:0.98:2.14:2.03:2.24:1.67:1.33:0.44:0.87:0.62:0:0.77:0.51:1.07:0.52:0.59:0.36	6920000
389	4029	sp|Q3THK7|GUAA_MOUSE	200	55	30	30	Deamidation (NQ); Oxidation (M)	5660000	12600000	9930000	10500000	6330000	11000000	6870000	6660000	12000000	15100000	8850000	35600000	14400000	33100000	10000000	23900000	7730000	22600000	12900000	16100000	35900000	55000000	54600000	69700000	39900000	50100000	27900000	42700000	27100000	41500000	16700000	17000000	5580000	6640000	10800000	9810000	15700000	18500000	15700000	9070000	0.25:0.56:0.44:0.47:0.28:0.49:0.30:0.30:0.53:0.67:0.39:1.58:0.64:1.47:0.44:1.06:0.34:1.00:0.57:0.71:1.59:2.44:2.42:3.09:1.77:2.22:1.24:1.89:1.20:1.84:0.74:0.75:0.25:0.29:0.48:0.43:0.69:0.82:0.69:0.40	11100000
391	461	sp|O08528|HXK2_MOUSE	200	32	30	24	Deamidation (NQ)	33400000	26600000	30400000	26500000	30700000	30400000	33000000	28900000	26600000	27700000	40200000	46200000	42100000	48100000	40300000	39400000	47500000	55800000	58700000	69400000	20400000	22900000	22000000	21400000	18700000	21900000	17100000	21200000	15200000	18500000	12700000	8750000	15300000	13800000	16200000	9770000	12500000	8570000	12800000	10100000	0.60:0.48:0.54:0.48:0.55:0.54:0.59:0.52:0.48:0.50:0.72:0.83:0.75:0.86:0.72:0.71:0.85:1.00:1.05:1.24:0.36:0.41:0.39:0.38:0.34:0.39:0.31:0.38:0.27:0.33:0.23:0.16:0.27:0.25:0.29:0.18:0.22:0.15:0.23:0.18	30000000
392	1330	sp|Q9ERK4|XPO2_MOUSE	200	29	28	28	Deamidation (NQ); Phosphorylation (STY)	30200000	30600000	35700000	29300000	31200000	31200000	31100000	25600000	34600000	29300000	52500000	55500000	58200000	62900000	46900000	53000000	36400000	62200000	25100000	39700000	71500000	77600000	78800000	77600000	78200000	71400000	42800000	57400000	39700000	56400000	20300000	18000000	8510000	6940000	12600000	11900000	19000000	19800000	22900000	15700000	0.49:0.49:0.57:0.47:0.50:0.50:0.50:0.41:0.56:0.47:0.84:0.89:0.94:1.01:0.75:0.85:0.59:1.00:0.40:0.64:1.15:1.25:1.27:1.25:1.26:1.15:0.69:0.92:0.64:0.91:0.33:0.29:0.14:0.11:0.20:0.19:0.30:0.32:0.37:0.25	30400000
393	6539	sp|Q8C1A5|THOP1_MOUSE	200	40	26	25	Phosphorylation (STY); Deamidation (NQ)	15200000	11200000	12400000	11400000	14100000	10900000	13800000	11400000	8430000	9920000	75400000	57000000	62900000	57300000	62300000	46100000	50100000	49600000	37800000	29100000	35500000	32900000	31900000	26900000	28600000	28500000	16300000	25300000	15700000	18200000	10800000	8810000	8860000	2250000	5360000	1790000	9510000	10200000	12000000	8770000	0.31:0.23:0.25:0.23:0.28:0.22:0.28:0.23:0.17:0.20:1.52:1.15:1.27:1.16:1.26:0.93:1.01:1.00:0.76:0.59:0.72:0.66:0.64:0.54:0.58:0.57:0.33:0.51:0.32:0.37:0.22:0.18:0.18:0.05:0.11:0.04:0.19:0.20:0.24:0.18	13200000
394	1925	sp|Q62318|TIF1B_MOUSE	200	39	27	2	Phosphorylation (STY); Oxidation (M); Deamidation (NQ)	6920000	10000000	8560000	10600000	8160000	8560000	8640000	8430000	9910000	8670000	12800000	24800000	15800000	28100000	11200000	23600000	7870000	22800000	12000000	27600000	36700000	29200000	33800000	32700000	24600000	25800000	27500000	28300000	27100000	30600000	22200000	20900000	38400000	25600000	42200000	28800000	24000000	19500000	18300000	16800000	0.30:0.44:0.37:0.47:0.36:0.37:0.38:0.37:0.43:0.38:0.56:1.09:0.69:1.23:0.49:1.03:0.34:1.00:0.52:1.21:1.61:1.28:1.48:1.43:1.08:1.13:1.20:1.24:1.19:1.34:0.97:0.92:1.68:1.12:1.85:1.26:1.05:0.86:0.80:0.73	8460000
395	2076	sp|D3Z7P3|GLSK_MOUSE	200	46	25	4	Deamidation (NQ); Oxidation (M)	11500000	6790000	7360000	7690000	13600000	12000000	9210000	9410000	6700000	10500000	6050000	4610000	5280000	5360000	7830000	4380000	5240000	5660000	8140000	11100000	11800000	9560000	14600000	12000000	15600000	13100000	27500000	25200000	33900000	20200000	19900000	19100000	30200000	29400000	21800000	29100000	29900000	19400000	20000000	28100000	2.03:1.20:1.30:1.36:2.41:2.12:1.63:1.66:1.18:1.85:1.07:0.82:0.93:0.95:1.38:0.77:0.93:1.00:1.44:1.95:2.09:1.69:2.57:2.12:2.75:2.32:4.86:4.46:5.99:3.57:3.52:3.38:5.34:5.20:3.86:5.14:5.28:3.43:3.54:4.96	11000000
396	7339	sp|P70699|LYAG_MOUSE	200	37	25	25	Deamidation (NQ); Oxidation (M)	4990000	9160000	8750000	7740000	6150000	6950000	7550000	6290000	8540000	7190000	10700000	12300000	13300000	18500000	11300000	12500000	12200000	10600000	19700000	16300000	7100000	9670000	6910000	11300000	7390000	6720000	14400000	9570000	13000000	10300000	56500000	93000000	76100000	84200000	76600000	98800000	60900000	75700000	55000000	82400000	0.47:0.86:0.82:0.73:0.58:0.65:0.71:0.59:0.80:0.68:1.01:1.16:1.25:1.74:1.06:1.18:1.15:1.00:1.85:1.53:0.67:0.91:0.65:1.06:0.69:0.63:1.36:0.90:1.22:0.96:5.31:8.74:7.16:7.91:7.20:9.28:5.73:7.11:5.17:7.75	7070000
397	454867	tr|Q3TR40|Q3TR40_MOUSE	200	23	25	23	Deamidation (NQ)	6130000	4060000	5120000	4090000	5830000	4330000	5710000	3810000	5240000	3780000	0	5060000	6050000	5250000	3360000	5220000	3880000	0	3020000	2880000	8350000	7930000	665000	7850000	0	0	3200000	0	2710000	1930000	229000000	254000000	284000000	236000000	155000000	130000000	99900000	85100000	67300000	94500000	64.00:64.00:64.00:64.00:64.00:64.00:64.00:64.00:64.00:64.00:-:64.00:64.00:64.00:64.00:64.00:64.00:-:64.00:64.00:64.00:64.00:64.00:64.00:-:-:64.00:-:64.00:64.00:64.00:64.00:64.00:64.00:64.00:64.00:64.00:64.00:64.00:64.00	5690000
398	566	sp|Q9EPL9|ACOX3_MOUSE	200	41	27	27	Deamidation (NQ)	54700000	55200000	72400000	62800000	71400000	64200000	71300000	64000000	55800000	62300000	7010000	3210000	3430000	3480000	4050000	2620000	4200000	2530000	5470000	1460000	1480000	1890000	0	5690000	3970000	4420000	1040000	1310000	0	0	2940000	4800000	6140000	6600000	5430000	4840000	3540000	2540000	3770000	5650000	21.62:21.83:28.63:24.85:28.25:25.40:28.22:25.30:22.09:24.63:2.77:1.27:1.36:1.38:1.60:1.04:1.66:1.00:2.16:0.58:0.59:0.75:0:2.25:1.57:1.75:0.41:0.52:0:0:1.16:1.90:2.43:2.61:2.15:1.91:1.40:1.01:1.49:2.24	54900000
399	6642	tr|Q3UAI4|Q3UAI4_MOUSE	200	39	27	27	Deamidation (NQ)	8670000	9130000	7700000	8550000	8000000	9960000	10400000	11000000	8270000	9980000	20600000	24600000	20700000	28100000	18400000	26100000	15100000	29600000	17100000	39500000	25800000	25000000	26000000	25100000	23800000	24000000	29200000	26600000	27300000	26500000	14200000	11200000	20000000	16500000	16200000	15600000	16500000	11900000	9830000	13600000	0.29:0.31:0.26:0.29:0.27:0.34:0.35:0.37:0.28:0.34:0.70:0.83:0.70:0.95:0.62:0.88:0.51:1.00:0.58:1.34:0.87:0.85:0.88:0.85:0.81:0.81:0.99:0.90:0.92:0.90:0.48:0.38:0.68:0.56:0.55:0.53:0.56:0.40:0.33:0.46	8900000
403	454898	tr|Q7TQC3|Q7TQC3_MOUSE	200	28	25	25	Deamidation (NQ)	17900000	10800000	14900000	11300000	15400000	11300000	15600000	11900000	11800000	9590000	11100000	7690000	8190000	6770000	6450000	4910000	4860000	5280000	4430000	4610000	0	0	0	0	0	0	0	0	85500	0	26200000	28100000	39600000	30000000	32200000	26200000	28600000	18200000	23900000	19800000	3.40:2.04:2.83:2.15:2.93:2.15:2.96:2.25:2.24:1.82:2.11:1.46:1.55:1.28:1.22:0.93:0.92:1.00:0.84:0.87:0:0:0:0:0:0:0:0:0.02:0:4.96:5.33:7.50:5.69:6.11:4.96:5.42:3.44:4.52:3.74	14300000
404	14790	tr|A0A2I2MDE0|A0A2I2MDE0_VACCW	200	55	22	22	Deamidation (NQ); Oxidation (M)	2160000	0	17000000	50100000	78000000	148000000	99300000	163000000	181000000	228000000	0	0	10000000	65900000	116000000	308000000	194000000	570000000	219000000	396000000	948000	798000	230000000	199000000	411000000	427000000	257000000	366000000	274000000	386000000	0	0	9580000	9370000	71700000	85000000	171000000	248000000	284000000	189000000	0.02:0:0.03:0.09:0.14:0.26:0.17:0.29:0.32:0.40:0:0:0.02:0.12:0.20:0.54:0.34:1.00:0.38:0.69:0.02:0.02:0.40:0.35:0.72:0.75:0.45:0.64:0.48:0.68:0:0:0.02:0.02:0.13:0.15:0.30:0.43:0.50:0.33	2160000
405	989	sp|P62702|RS4X_MOUSE	200	68	26	26	Oxidation (M); Deamidation (NQ)	225000000	196000000	190000000	197000000	204000000	182000000	195000000	186000000	174000000	162000000	397000000	382000000	398000000	424000000	409000000	382000000	287000000	345000000	292000000	172000000	402000000	432000000	391000000	357000000	369000000	373000000	243000000	329000000	239000000	250000000	125000000	119000000	45800000	42000000	87300000	70400000	159000000	136000000	171000000	98400000	0.65:0.57:0.55:0.57:0.59:0.53:0.56:0.54:0.50:0.47:1.15:1.11:1.15:1.23:1.18:1.10:0.83:1.00:0.84:0.50:1.16:1.25:1.13:1.03:1.07:1.08:0.70:0.95:0.69:0.72:0.36:0.35:0.13:0.12:0.25:0.20:0.46:0.39:0.50:0.28	210000000
406	2091	tr|Q3TFE5|Q3TFE5_MOUSE	200	33	26	24	Oxidation (M)	35200000	26400000	32700000	26900000	35000000	31000000	38300000	28900000	29900000	26600000	69100000	59400000	66400000	70400000	59400000	61900000	54000000	64700000	45700000	55400000	86300000	83100000	80600000	85900000	73500000	82900000	70800000	75300000	71100000	72700000	25400000	17100000	18700000	11400000	21500000	15900000	27400000	22100000	26700000	20600000	0.54:0.41:0.51:0.42:0.54:0.48:0.59:0.45:0.46:0.41:1.07:0.92:1.03:1.09:0.92:0.96:0.84:1.00:0.71:0.86:1.33:1.28:1.25:1.33:1.14:1.28:1.09:1.16:1.10:1.12:0.39:0.26:0.29:0.18:0.33:0.25:0.42:0.34:0.41:0.32	30800000
407	1346	sp|P17427|AP2A2_MOUSE	200	38	27	20	Deamidation (NQ)	15200000	21600000	19300000	20300000	15300000	22200000	16300000	18300000	18200000	22300000	8530000	8960000	10200000	8410000	9050000	7550000	7970000	8640000	7440000	13000000	19400000	21800000	20400000	23600000	21800000	20400000	29800000	22600000	30900000	29500000	33600000	40200000	33700000	31000000	34300000	35200000	38000000	36400000	33800000	23100000	1.77:2.50:2.23:2.35:1.77:2.57:1.88:2.12:2.11:2.58:0.99:1.04:1.18:0.97:1.05:0.87:0.92:1.00:0.86:1.51:2.24:2.53:2.37:2.73:2.53:2.36:3.44:2.62:3.58:3.42:3.89:4.65:3.91:3.59:3.97:4.08:4.40:4.22:3.92:2.67	18800000
408	4108	sp|Q9ER72|SYCC_MOUSE	200	32	26	26	Deamidation (NQ)	17900000	13600000	14100000	13100000	16100000	12700000	15000000	12000000	11900000	12500000	34800000	21500000	35700000	21600000	30400000	19600000	20600000	21900000	25000000	12400000	35400000	37600000	36200000	32500000	30600000	33600000	23100000	31000000	20200000	23000000	17700000	14600000	5800000	5420000	10600000	7830000	15600000	15500000	19800000	11100000	0.82:0.62:0.65:0.60:0.74:0.58:0.69:0.55:0.54:0.57:1.59:0.98:1.63:0.99:1.39:0.90:0.94:1.00:1.14:0.56:1.62:1.72:1.65:1.49:1.40:1.54:1.06:1.42:0.92:1.05:0.81:0.67:0.27:0.25:0.49:0.36:0.71:0.71:0.90:0.51	15800000
411	625	tr|Q5SVG5|Q5SVG5_MOUSE	200	39	30	15	Deamidation (NQ)	44500000	33800000	34800000	29600000	39400000	32900000	38200000	31700000	30300000	30200000	21800000	12300000	21900000	11700000	20400000	13100000	15700000	15800000	16800000	14400000	16100000	16800000	114000000	15200000	23600000	16000000	13500000	16000000	15000000	95700000	13200000	16900000	6650000	11600000	12300000	15900000	16200000	16200000	14800000	11600000	2.81:2.14:2.20:1.87:2.49:2.08:2.42:2.00:1.92:1.91:1.38:0.78:1.39:0.74:1.29:0.83:1.00:1.00:1.06:0.91:1.02:1.07:7.22:0.96:1.49:1.01:0.86:1.01:0.95:6.06:0.84:1.07:0.42:0.73:0.78:1.01:1.02:1.02:0.94:0.73	39100000
412	3368	sp|Q8BJ71|NUP93_MOUSE	200	40	27	27		12400000	10700000	13100000	10900000	12300000	11100000	12500000	11000000	10900000	10400000	29400000	30800000	29700000	32900000	25300000	26700000	25700000	36300000	25400000	53500000	36400000	33400000	37700000	36000000	38000000	35800000	52000000	41100000	51100000	44700000	30600000	25800000	37400000	35200000	34600000	31200000	26700000	21000000	24600000	22600000	0.34:0.29:0.36:0.30:0.34:0.30:0.34:0.30:0.30:0.29:0.81:0.85:0.82:0.91:0.70:0.73:0.71:1.00:0.70:1.47:1.00:0.92:1.04:0.99:1.05:0.99:1.43:1.13:1.41:1.23:0.84:0.71:1.03:0.97:0.95:0.86:0.73:0.58:0.68:0.62	11500000
413	3202	sp|O70318|E41L2_MOUSE	200	34	26	23	Deamidation (NQ)	8700000	7860000	8090000	7810000	9170000	6290000	9010000	5170000	6750000	6350000	9740000	8390000	10300000	6880000	7250000	5850000	4150000	8950000	4330000	10300000	17000000	17600000	16400000	15600000	14800000	15000000	17300000	15300000	17500000	14000000	28700000	30800000	18500000	17900000	21200000	17400000	20900000	17300000	18000000	14500000	0.97:0.88:0.90:0.87:1.02:0.70:1.01:0.58:0.75:0.71:1.09:0.94:1.15:0.77:0.81:0.65:0.46:1.00:0.48:1.15:1.90:1.96:1.83:1.74:1.66:1.68:1.94:1.71:1.95:1.57:3.21:3.45:2.07:2.00:2.37:1.95:2.33:1.93:2.01:1.62	8660000
414	436	tr|Q3U4W8|Q3U4W8_MOUSE	200	50	28	28	Deamidation (NQ); Oxidation (M); Phosphorylation (STY)	34900000	36300000	38000000	35300000	34600000	33100000	32000000	30200000	30600000	32200000	33800000	36500000	36500000	35200000	26900000	28600000	22500000	30100000	28400000	18900000	34000000	33200000	32100000	35100000	26000000	29200000	17000000	25200000	17900000	22600000	20700000	23900000	7720000	8350000	11900000	12200000	17200000	20600000	20900000	15800000	1.16:1.21:1.26:1.17:1.15:1.10:1.06:1.00:1.02:1.07:1.12:1.21:1.21:1.17:0.89:0.95:0.75:1.00:0.94:0.63:1.13:1.10:1.07:1.17:0.86:0.97:0.57:0.84:0.60:0.75:0.69:0.79:0.26:0.28:0.39:0.40:0.57:0.69:0.69:0.52	35600000
415	2477	sp|Q91VR5|DDX1_MOUSE	200	41	24	24	Deamidation (NQ)	21200000	26200000	25200000	24700000	23700000	23800000	24000000	22800000	22600000	22000000	52500000	59700000	51400000	62100000	39000000	59000000	32200000	53100000	24900000	42500000	42600000	47100000	46400000	48700000	38600000	44100000	40900000	38500000	39200000	39600000	141000000	139000000	115000000	161000000	105000000	142000000	81500000	149000000	61900000	159000000	0.40:0.49:0.47:0.47:0.45:0.45:0.45:0.43:0.43:0.41:0.99:1.12:0.97:1.17:0.73:1.11:0.61:1.00:0.47:0.80:0.80:0.89:0.87:0.92:0.73:0.83:0.77:0.72:0.74:0.75:2.66:2.61:2.16:3.03:1.97:2.67:1.53:2.80:1.16:3.00	23700000
416	30135	sp|P68438|RAP94_VACCW	200	35	26	25		12900000	9610000	10000000	9880000	13300000	17200000	18200000	23600000	17900000	26800000	8910000	4320000	8440000	5120000	11800000	14600000	18400000	28300000	21200000	29600000	2340000	1850000	7300000	4790000	24400000	26400000	34300000	38300000	41500000	35600000	921000	5930000	564000	699000	1950000	5630000	8640000	16200000	17100000	13100000	0.46:0.34:0.35:0.35:0.47:0.61:0.64:0.84:0.63:0.95:0.32:0.15:0.30:0.18:0.42:0.52:0.65:1.00:0.75:1.05:0.08:0.07:0.26:0.17:0.86:0.93:1.21:1.35:1.47:1.26:0.03:0.21:0.02:0.02:0.07:0.20:0.31:0.57:0.61:0.46	11400000
419	2361	sp|Q02819|NUCB1_MOUSE	200	61	26	26	Deamidation (NQ); Oxidation (M)	25400000	37100000	42900000	46700000	30900000	36300000	39100000	42000000	40100000	39000000	24300000	24900000	27000000	28900000	22800000	27500000	28900000	30600000	49700000	54200000	21600000	19600000	22300000	20700000	22500000	18400000	33800000	22000000	28400000	25900000	99000000	81800000	119000000	104000000	81100000	84300000	88100000	89100000	54900000	117000000	0.83:1.21:1.40:1.53:1.01:1.18:1.28:1.37:1.31:1.27:0.79:0.81:0.88:0.94:0.74:0.90:0.94:1.00:1.62:1.77:0.71:0.64:0.73:0.68:0.73:0.60:1.10:0.72:0.93:0.85:3.23:2.67:3.90:3.38:2.65:2.75:2.88:2.91:1.79:3.82	31900000
420	14774	tr|A0A2I2MBZ5|A0A2I2MBZ5_VACCW	200	48	30	30		2770000	12200000	25300000	35400000	30600000	38600000	29200000	36500000	23800000	36100000	17600000	8190000	59400000	128000000	47600000	49600000	35700000	55700000	35200000	67200000	15700000	13100000	55500000	57300000	54900000	63400000	84000000	70800000	80900000	77300000	7420000	7590000	37600000	35000000	44200000	36300000	42700000	31400000	38400000	26800000	0.05:0.22:0.45:0.64:0.55:0.69:0.52:0.66:0.43:0.65:0.32:0.15:1.07:2.29:0.85:0.89:0.64:1.00:0.63:1.21:0.28:0.24:1.00:1.03:0.99:1.14:1.51:1.27:1.45:1.39:0.13:0.14:0.67:0.63:0.79:0.65:0.77:0.56:0.69:0.48	11100000
422	1723	sp|Q99MR6-3|SRRT_MOUSE	200	33	28	28	Deamidation (NQ)	13900000	13000000	9910000	12600000	17700000	12300000	14100000	14900000	13100000	11300000	27600000	37100000	28300000	38500000	26700000	35400000	21000000	40800000	23200000	52300000	36600000	34800000	34000000	34000000	36200000	36500000	38700000	37100000	36600000	33700000	17200000	14200000	17900000	14900000	17300000	18400000	20100000	14100000	16300000	15100000	0.34:0.32:0.24:0.31:0.43:0.30:0.35:0.36:0.32:0.28:0.68:0.91:0.69:0.94:0.65:0.87:0.52:1.00:0.57:1.28:0.90:0.85:0.83:0.83:0.89:0.89:0.95:0.91:0.90:0.83:0.42:0.35:0.44:0.36:0.42:0.45:0.49:0.35:0.40:0.37	13400000
423	672	tr|Q3UJ34|Q3UJ34_MOUSE	200	48	21	21	Oxidation (M)	184000000	263000000	234000000	234000000	216000000	256000000	215000000	224000000	202000000	265000000	3190000	1720000	5880000	2010000	8170000	1690000	5880000	2090000	4620000	1430000	217000	0	566000	280000	621000	0	0	0	131000	1510000	35100000	25400000	10800000	7150000	16500000	10100000	35500000	19700000	38000000	17800000	64.00:64.00:64.00:64.00:64.00:64.00:64.00:64.00:64.00:64.00:1.53:0.82:2.81:0.96:3.91:0.81:2.81:1.00:2.21:0.68:0.10:0:0.27:0.13:0.30:0:0:0:0.06:0.72:16.81:12.15:5.19:3.42:7.91:4.82:16.98:9.41:18.18:8.53	228000000
424	999	sp|Q9EQH2|ERAP1_MOUSE	200	32	28	28	Deamidation (NQ)	18300000	24900000	20800000	24000000	23600000	26600000	19800000	21600000	25000000	29400000	15100000	18100000	19100000	20300000	21100000	16200000	23400000	22900000	30800000	36300000	1050000	2660000	1630000	427000	568000	531000	950000	735000	2050000	1240000	11900000	18500000	10400000	16500000	12800000	10600000	11600000	15200000	12900000	15300000	0.80:1.09:0.91:1.05:1.03:1.16:0.87:0.94:1.09:1.28:0.66:0.79:0.83:0.89:0.92:0.71:1.02:1.00:1.35:1.59:0.05:0.12:0.07:0.02:0.02:0.02:0.04:0.03:0.09:0.05:0.52:0.81:0.45:0.72:0.56:0.46:0.51:0.66:0.56:0.67	21600000
425	1152	tr|Q3TD13|Q3TD13_MOUSE	200	26	27	26	Deamidation (NQ)	49100000	46900000	38700000	38600000	36500000	37300000	33800000	33900000	24900000	32400000	0	2420000	0	2010000	0	0	1120000	201000	0	0	365000	1720000	1520000	0	0	0	1950000	1500000	2120000	2000000	2480000	0	3160000	3170000	2720000	2910000	0	1490000	0	1770000	64.00:64.00:64.00:64.00:64.00:64.00:64.00:64.00:64.00:64.00:0:12.04:0:10.03:0:0:5.58:1.00:0:0:1.82:8.59:7.59:0:0:0:9.71:7.48:10.56:9.96:12.38:0:15.76:15.79:13.55:14.51:0:7.42:0:8.81	48000000
427	1692	tr|Q564E6|Q564E6_MOUSE	200	54	26	25	Deamidation (NQ); Oxidation (M)	20600000	31300000	32300000	32500000	26600000	32200000	30000000	28600000	33800000	30800000	53900000	72700000	67500000	83900000	54400000	71200000	48300000	71200000	44000000	46900000	48900000	53800000	56800000	58700000	46800000	48100000	39200000	42700000	37800000	45000000	28300000	25100000	22300000	15200000	31800000	23700000	34300000	31000000	31200000	23600000	0.29:0.44:0.45:0.46:0.37:0.45:0.42:0.40:0.47:0.43:0.76:1.02:0.95:1.18:0.76:1.00:0.68:1.00:0.62:0.66:0.69:0.76:0.80:0.82:0.66:0.67:0.55:0.60:0.53:0.63:0.40:0.35:0.31:0.21:0.45:0.33:0.48:0.44:0.44:0.33	25900000
428	2403	tr|Q8BH78|Q8BH78_MOUSE	200	53	23	3	Phosphorylation (STY); Deamidation (NQ)	412000	20300000	6940000	12600000	4130000	14600000	3580000	9450000	39200000	20000000	2580000	12300000	5110000	11800000	5740000	12200000	8670000	8200000	42500000	15700000	7010000	13400000	7810000	18800000	9420000	14800000	27700000	12400000	27800000	30000000	46300000	83000000	164000000	47400000	99600000	112000000	95500000	50500000	68300000	40100000	0.05:2.47:0.85:1.53:0.50:1.77:0.44:1.15:4.77:2.44:0.31:1.50:0.62:1.43:0.70:1.49:1.06:1.00:5.18:1.91:0.85:1.64:0.95:2.29:1.15:1.80:3.38:1.52:3.39:3.66:5.65:10.12:20.01:5.78:12.14:13.69:11.64:6.16:8.33:4.88	10600000
429	613	sp|Q9QUR6|PPCE_MOUSE	200	49	29	29	Oxidation (M)	56400000	38100000	55700000	48500000	43400000	53000000	52700000	21300000	46300000	46700000	110000000	110000000	96200000	95400000	85100000	82300000	72900000	81500000	52700000	45900000	88600000	82000000	84100000	79500000	65000000	70800000	40800000	50700000	37300000	48300000	27100000	37900000	15200000	17300000	25000000	19300000	30100000	35800000	39400000	31300000	0.69:0.47:0.68:0.59:0.53:0.65:0.65:0.26:0.57:0.57:1.35:1.35:1.18:1.17:1.04:1.01:0.89:1.00:0.65:0.56:1.09:1.01:1.03:0.97:0.80:0.87:0.50:0.62:0.46:0.59:0.33:0.46:0.19:0.21:0.31:0.24:0.37:0.44:0.48:0.38	55900000
432	2720	tr|Q8C1V4|Q8C1V4_MOUSE	200	43	24	24	Deamidation (NQ)	44600000	33400000	35500000	29700000	41500000	32800000	39200000	31000000	30000000	28400000	92300000	81800000	87300000	86900000	78100000	76000000	57500000	79400000	58000000	53600000	151000000	148000000	152000000	130000000	128000000	130000000	95700000	117000000	98600000	94600000	29700000	25800000	15400000	17400000	23700000	19300000	31800000	29100000	33500000	23600000	0.56:0.42:0.45:0.37:0.52:0.41:0.49:0.39:0.38:0.36:1.16:1.03:1.10:1.09:0.98:0.96:0.72:1.00:0.73:0.67:1.90:1.86:1.91:1.63:1.61:1.64:1.21:1.48:1.24:1.19:0.37:0.33:0.19:0.22:0.30:0.24:0.40:0.37:0.42:0.30	39000000
433	2736	tr|A2AE27|A2AE27_MOUSE	200	24	18	18	Phosphorylation (STY); Deamidation (NQ)	13600000	13600000	12800000	12800000	12300000	11800000	12800000	10500000	12300000	10700000	48500000	39900000	46800000	40800000	40200000	39300000	35000000	32900000	36400000	19000000	17500000	18400000	17200000	18000000	14600000	15000000	8340000	9830000	8280000	9830000	3760000	2710000	454000	1010000	1400000	1410000	2100000	3550000	4370000	1810000	0.41:0.41:0.39:0.39:0.37:0.36:0.39:0.32:0.37:0.33:1.48:1.21:1.42:1.24:1.22:1.19:1.07:1.00:1.11:0.58:0.53:0.56:0.52:0.55:0.44:0.46:0.25:0.30:0.25:0.30:0.11:0.08:0.02:0.03:0.04:0.04:0.06:0.11:0.13:0.06	13600000
434	149880	sp|Q9R0E2|PLOD1_MOUSE	200	50	29	29	Deamidation (NQ)	7320000	6620000	4940000	4220000	6590000	4620000	7090000	4600000	4490000	4500000	5480000	4130000	4440000	4020000	4040000	3530000	5300000	4850000	8610000	10300000	6020000	5980000	4070000	5540000	5050000	4170000	9720000	5930000	8970000	5730000	46300000	46100000	72400000	63000000	68100000	57300000	66500000	47200000	50100000	55200000	1.51:1.36:1.02:0.87:1.36:0.95:1.46:0.95:0.92:0.93:1.13:0.85:0.91:0.83:0.83:0.73:1.09:1.00:1.77:2.13:1.24:1.23:0.84:1.14:1.04:0.86:2.00:1.22:1.85:1.18:9.55:9.50:14.92:12.98:14.03:11.80:13.70:9.73:10.33:11.37	7110000
435	318744	sp|Q8BKG3|PTK7_MOUSE	200	31	25	25	Oxidation (M); Deamidation (NQ)	0	0	0	0	0	0	829000	0	663000	1040000	0	0	0	0	0	0	1050000	0	953000	0	4890000	4370000	6430000	5970000	4450000	6020000	10200000	6890000	10200000	7870000	123000000	116000000	156000000	137000000	136000000	111000000	113000000	81100000	83600000	86700000	-:-:-:-:-:-:64.00:-:64.00:64.00:-:-:-:-:-:-:64.00:-:64.00:-:64.00:64.00:64.00:64.00:64.00:64.00:64.00:64.00:64.00:64.00:64.00:64.00:64.00:64.00:64.00:64.00:64.00:64.00:64.00:64.00	0
436	1292	tr|Q99LB4|Q99LB4_MOUSE	200	58	22	22	Deamidation (NQ); Oxidation (M)	1180000000	896000000	1030000000	972000000	1120000000	978000000	1190000000	1050000000	559000000	896000000	843000000	502000000	673000000	514000000	682000000	419000000	706000000	445000000	499000000	279000000	115000000	135000000	121000000	134000000	112000000	120000000	115000000	122000000	107000000	132000000	132000000	118000000	141000000	196000000	141000000	170000000	127000000	147000000	136000000	151000000	2.64:2.01:2.32:2.18:2.52:2.20:2.68:2.35:1.26:2.01:1.89:1.13:1.51:1.16:1.53:0.94:1.59:1.00:1.12:0.63:0.26:0.30:0.27:0.30:0.25:0.27:0.26:0.27:0.24:0.30:0.30:0.27:0.32:0.44:0.32:0.38:0.28:0.33:0.31:0.34	1040000000
437	1326	tr|Q3TIC8|Q3TIC8_MOUSE	200	40	16	16	Deamidation (NQ); Oxidation (M)	78700000	65100000	77600000	63500000	81500000	50800000	84500000	86800000	69400000	88200000	43900000	58500000	63500000	65000000	63000000	49400000	82200000	65000000	112000000	120000000	105000000	98600000	97500000	106000000	106000000	99500000	200000000	141000000	214000000	161000000	111000000	114000000	166000000	184000000	130000000	151000000	122000000	111000000	106000000	153000000	1.21:1.00:1.19:0.98:1.26:0.78:1.30:1.34:1.07:1.36:0.68:0.90:0.98:1.00:0.97:0.76:1.26:1.00:1.72:1.85:1.61:1.52:1.50:1.63:1.64:1.53:3.08:2.17:3.30:2.48:1.72:1.75:2.55:2.83:2.00:2.32:1.87:1.70:1.64:2.36	71900000
439	1863	sp|Q6IRU2|TPM4_MOUSE	200	58	27	22		66000000	54500000	57600000	53700000	70000000	50100000	67300000	49300000	52400000	47700000	21200000	14400000	22300000	16000000	18200000	10900000	16800000	13500000	23600000	10400000	66900000	63600000	70600000	54200000	58200000	66900000	41600000	62200000	40300000	47100000	287000000	256000000	200000000	128000000	217000000	156000000	274000000	260000000	221000000	204000000	4.90:4.04:4.27:3.98:5.19:3.72:4.99:3.66:3.89:3.54:1.58:1.07:1.65:1.19:1.35:0.81:1.24:1.00:1.75:0.77:4.96:4.72:5.24:4.02:4.32:4.96:3.09:4.62:2.99:3.50:21.27:19.00:14.86:9.53:16.12:11.59:20.30:19.28:16.38:15.14	60300000
441	1848	sp|P17156|HSP72_MOUSE	200	33	23	6	Deamidation (NQ)	923000	1120000	188000	471000	0	526000	0	0	289000	608000	0	2970000	469000	2440000	0	2430000	302000	1220000	1490000	903000	321000	846000	374000	1030000	529000	848000	549000	0	0	699000	6490000	7520000	3870000	4030000	3900000	5440000	5910000	7130000	6130000	5470000	0.76:0.92:0.15:0.39:0:0.43:0:0:0.24:0.50:0:2.43:0.38:2.00:0:1.99:0.25:1.00:1.22:0.74:0.26:0.69:0.31:0.84:0.43:0.69:0.45:0:0:0.57:5.31:6.16:3.17:3.30:3.20:4.45:4.84:5.84:5.02:4.48	2040000
446	2646	sp|P48722|HS74L_MOUSE	200	43	30	26		14100000	12300000	12400000	12200000	12800000	11700000	13200000	10900000	11900000	11500000	4300000	5040000	5550000	5310000	2650000	5380000	4340000	6840000	4090000	4440000	38700000	30000000	37900000	44000000	32800000	37400000	16400000	32500000	20700000	27800000	1550000	3870000	1750000	2050000	0	1840000	3110000	3360000	4390000	3750000	2.06:1.79:1.81:1.79:1.88:1.71:1.93:1.59:1.73:1.68:0.63:0.74:0.81:0.78:0.39:0.79:0.64:1.00:0.60:0.65:5.66:4.38:5.55:6.43:4.80:5.47:2.40:4.76:3.03:4.06:0.23:0.57:0.26:0.30:0:0.27:0.46:0.49:0.64:0.55	13200000
449	14809	sp|Q6ZQ58|LARP1_MOUSE	200	25	22	22		5040000	5950000	4210000	4460000	5700000	4570000	5580000	3590000	4050000	3130000	12200000	19400000	15200000	20300000	11200000	19600000	7980000	16300000	12700000	10800000	10000000	11900000	11100000	13700000	7480000	11500000	7000000	11800000	5850000	8530000	4360000	4380000	0	0	2230000	837000	3900000	6600000	4010000	4480000	0.31:0.36:0.26:0.27:0.35:0.28:0.34:0.22:0.25:0.19:0.75:1.19:0.93:1.25:0.68:1.20:0.49:1.00:0.77:0.66:0.61:0.73:0.68:0.84:0.46:0.70:0.43:0.72:0.36:0.52:0.27:0.27:0:0:0.14:0.05:0.24:0.40:0.25:0.27	5500000
450	433	sp|Q76MZ3|2AAA_MOUSE	200	42	24	19	Oxidation (M); Deamidation (NQ)	141000000	97500000	110000000	96500000	134000000	96400000	123000000	101000000	84700000	81200000	146000000	87900000	133000000	95400000	128000000	74600000	103000000	98700000	88000000	73500000	136000000	139000000	125000000	112000000	121000000	128000000	84000000	113000000	81200000	83700000	62500000	65500000	32000000	39500000	45200000	43000000	57500000	59900000	69400000	52800000	1.43:0.99:1.11:0.98:1.36:0.98:1.25:1.03:0.86:0.82:1.47:0.89:1.35:0.97:1.30:0.76:1.05:1.00:0.89:0.74:1.38:1.41:1.27:1.14:1.23:1.30:0.85:1.14:0.82:0.85:0.63:0.66:0.32:0.40:0.46:0.44:0.58:0.61:0.70:0.53	119000000
452	683	tr|Q3TB79|Q3TB79_MOUSE	200	38	26	26		43700000	41400000	39600000	38300000	40700000	37100000	37800000	33500000	39400000	34700000	16300000	9200000	16100000	9890000	13100000	9440000	11700000	8330000	12500000	4820000	12700000	12800000	12500000	13200000	10500000	12800000	6940000	9670000	6850000	8630000	11200000	15600000	4030000	3250000	5000000	7640000	10200000	12000000	11500000	11800000	5.25:4.97:4.75:4.60:4.88:4.46:4.54:4.02:4.73:4.16:1.96:1.10:1.93:1.19:1.57:1.13:1.40:1.00:1.50:0.58:1.53:1.53:1.50:1.58:1.26:1.54:0.83:1.16:0.82:1.04:1.35:1.87:0.48:0.39:0.60:0.92:1.22:1.44:1.38:1.42	42500000
455	2022	sp|P50544|ACADV_MOUSE	200	52	28	28	Deamidation (NQ)	42300000	34800000	36700000	32700000	38700000	35600000	40100000	34800000	31800000	34000000	31300000	24900000	29200000	24600000	30300000	21500000	25500000	30600000	31300000	48000000	28300000	29600000	29900000	26500000	31500000	28300000	55300000	39900000	54100000	44800000	89300000	94400000	116000000	127000000	103000000	106000000	93700000	79000000	76600000	95200000	1.38:1.14:1.20:1.07:1.26:1.16:1.31:1.14:1.04:1.11:1.02:0.81:0.95:0.80:0.99:0.70:0.83:1.00:1.02:1.57:0.92:0.97:0.98:0.86:1.03:0.93:1.81:1.30:1.77:1.46:2.92:3.08:3.78:4.16:3.35:3.46:3.06:2.58:2.50:3.11	38500000
456	333818	tr|E9Q718|E9Q718_MOUSE	200	42	27	27	Deamidation (NQ)	8830000	2830000	5020000	6000000	9980000	4350000	7940000	2330000	6820000	3780000	12700000	11400000	13500000	12300000	10700000	9960000	7200000	11800000	7740000	14100000	15200000	15100000	14100000	13000000	12000000	13600000	18900000	18600000	24400000	17900000	43500000	48600000	45900000	68500000	53000000	48600000	47700000	42500000	39500000	56100000	0.75:0.24:0.43:0.51:0.85:0.37:0.67:0.20:0.58:0.32:1.08:0.97:1.14:1.05:0.91:0.85:0.61:1.00:0.66:1.20:1.29:1.28:1.20:1.11:1.02:1.16:1.61:1.58:2.08:1.52:3.70:4.13:3.90:5.83:4.51:4.13:4.05:3.61:3.36:4.77	8560000
457	6625	tr|B2RXT3|B2RXT3_MOUSE	200	34	28	22	Oxidation (M); Deamidation (NQ); Phosphorylation (STY)	707000	2310000	838000	2420000	967000	2290000	1420000	2120000	3990000	5840000	0	0	80700	577000	2670000	4190000	3100000	7520000	3110000	16300000	578000	1160000	4490000	4740000	7600000	7180000	13600000	8870000	11800000	14100000	19400000	23400000	28600000	36900000	27700000	35100000	23500000	27300000	22600000	31600000	0.09:0.31:0.11:0.32:0.13:0.30:0.19:0.28:0.53:0.78:0:0:0.02:0.08:0.36:0.56:0.41:1.00:0.41:2.16:0.08:0.15:0.60:0.63:1.01:0.95:1.81:1.18:1.56:1.88:2.58:3.11:3.81:4.91:3.68:4.66:3.13:3.63:3.01:4.19	2260000
458	2032	sp|Q9DBJ1|PGAM1_MOUSE	200	67	21	21	Deamidation (NQ); Oxidation (M); Phosphorylation (STY)	525000000	528000000	643000000	541000000	585000000	587000000	601000000	517000000	452000000	503000000	556000000	495000000	566000000	502000000	549000000	328000000	399000000	437000000	413000000	265000000	421000000	520000000	418000000	441000000	392000000	521000000	265000000	464000000	262000000	332000000	162000000	146000000	39500000	52500000	82000000	65400000	140000000	126000000	161000000	106000000	1.20:1.21:1.47:1.24:1.34:1.34:1.37:1.18:1.03:1.15:1.27:1.13:1.29:1.15:1.25:0.75:0.91:1.00:0.94:0.61:0.96:1.19:0.96:1.01:0.90:1.19:0.60:1.06:0.60:0.76:0.37:0.33:0.09:0.12:0.19:0.15:0.32:0.29:0.37:0.24	526000000
465	29941	sp|P68716|G7_VACCW	200	64	25	25	Deamidation (NQ); Oxidation (M)	4530000	3590000	4540000	1290000	9330000	21100000	19400000	40900000	26400000	51800000	960000	68600	0	2850000	18200000	48400000	56400000	110000000	69700000	143000000	1660000	5820000	14500000	11800000	83600000	75000000	152000000	103000000	159000000	93400000	1620000	1360000	1670000	1070000	10800000	19500000	36700000	51700000	80700000	58500000	0.04:0.03:0.04:0.02:0.08:0.19:0.18:0.37:0.24:0.47:0.02:0.02:0:0.03:0.16:0.44:0.51:1.00:0.63:1.29:0.02:0.05:0.13:0.11:0.76:0.68:1.37:0.94:1.44:0.85:0.02:0.02:0.02:0.02:0.10:0.18:0.33:0.47:0.73:0.53	4060000
466	1520	tr|Q5SW83|Q5SW83_MOUSE	200	48	19	19	Deamidation (NQ); Oxidation (M)	214000000	244000000	243000000	221000000	226000000	224000000	206000000	167000000	258000000	213000000	140000000	107000000	163000000	115000000	141000000	117000000	122000000	104000000	98200000	83100000	70100000	70900000	65100000	51900000	66900000	66300000	67100000	71600000	56300000	64100000	79100000	87800000	48900000	48000000	63800000	51000000	91300000	77600000	92800000	65900000	2.06:2.34:2.33:2.12:2.16:2.15:1.98:1.60:2.47:2.04:1.34:1.02:1.56:1.10:1.35:1.12:1.17:1.00:0.94:0.80:0.67:0.68:0.62:0.50:0.64:0.64:0.64:0.69:0.54:0.61:0.76:0.84:0.47:0.46:0.61:0.49:0.88:0.74:0.89:0.63	229000000
467	1615	sp|Q9R0X4|ACOT9_MOUSE	200	51	24	24	Oxidation (M)	23100000	25500000	27700000	24800000	27800000	27900000	28800000	33400000	26600000	29600000	18800000	8620000	19400000	9500000	20500000	8350000	26000000	11900000	32700000	22200000	29800000	35800000	34800000	33600000	33500000	37100000	68100000	52800000	76000000	55700000	87200000	74400000	134000000	117000000	126000000	109000000	101000000	66000000	86200000	100000000	1.94:2.13:2.32:2.08:2.33:2.34:2.41:2.79:2.23:2.48:1.57:0.72:1.62:0.80:1.71:0.70:2.18:1.00:2.74:1.86:2.50:2.99:2.91:2.81:2.81:3.11:5.70:4.42:6.37:4.66:7.30:6.23:11.26:9.79:10.52:9.16:8.45:5.53:7.22:8.41	24300000
469	575	tr|Q540D7|Q540D7_MOUSE	200	57	21	21	Deamidation (NQ); Oxidation (M); Phosphorylation (STY)	262000000	315000000	277000000	305000000	282000000	287000000	240000000	262000000	205000000	284000000	94200000	51400000	95900000	54000000	80500000	49100000	78200000	42600000	56300000	19800000	27900000	29400000	29000000	30900000	23600000	24600000	14300000	25500000	13500000	20200000	39300000	43900000	9800000	16800000	20100000	20700000	26300000	35400000	35800000	27500000	6.16:7.39:6.50:7.15:6.62:6.75:5.63:6.15:4.81:6.67:2.21:1.21:2.25:1.27:1.89:1.15:1.84:1.00:1.32:0.46:0.65:0.69:0.68:0.73:0.55:0.58:0.33:0.60:0.32:0.47:0.92:1.03:0.23:0.39:0.47:0.49:0.62:0.83:0.84:0.65	288000000
470	1089	tr|Q5RKP0|Q5RKP0_MOUSE	200	47	22	4	Oxidation (M); Deamidation (NQ)	27400000	54500000	53800000	48900000	38700000	60800000	45000000	51900000	38200000	60700000	7480000	4760000	9440000	3710000	4290000	2350000	7570000	3210000	9130000	3670000	11700000	21100000	16600000	20000000	13600000	16500000	17800000	18400000	16300000	16100000	25200000	45200000	26000000	30400000	29800000	36100000	39000000	35500000	34400000	33600000	8.52:16.98:16.76:15.22:12.04:18.93:14.00:16.14:11.90:18.91:2.33:1.48:2.94:1.16:1.34:0.73:2.36:1.00:2.84:1.14:3.65:6.57:5.16:6.23:4.23:5.14:5.53:5.73:5.06:5.02:7.86:14.06:8.08:9.45:9.28:11.25:12.13:11.05:10.72:10.47	41000000
471	1510	tr|Q3U1N0|Q3U1N0_MOUSE	200	43	23	22	Deamidation (NQ); Phosphorylation (STY); Oxidation (M)	430000000	446000000	494000000	457000000	443000000	355000000	384000000	343000000	440000000	434000000	414000000	330000000	423000000	339000000	318000000	330000000	269000000	284000000	324000000	167000000	0	0	0	0	0	0	0	0	0	0	0	417000	0	648000	0	1490000	0	0	0	840000	1.52:1.57:1.74:1.61:1.56:1.25:1.35:1.21:1.55:1.53:1.46:1.16:1.49:1.19:1.12:1.16:0.95:1.00:1.14:0.59:0:0:0:0:0:0:0:0:0:0:0:0.02:0:0.02:0:0.02:0:0:0:0.02	438000000
472	5622	sp|Q9CR16|PPID_MOUSE	200	52	19	19	Deamidation (NQ); Oxidation (M)	15400000	15700000	13600000	14500000	14300000	13900000	14000000	11600000	12700000	12000000	113000000	153000000	119000000	161000000	108000000	140000000	76000000	144000000	100000000	72600000	82300000	95300000	92300000	80400000	80100000	82600000	45900000	75800000	45300000	57200000	14900000	15100000	2930000	5510000	8350000	6800000	12100000	16300000	15200000	12400000	0.11:0.11:0.09:0.10:0.10:0.10:0.10:0.08:0.09:0.08:0.79:1.06:0.82:1.12:0.75:0.97:0.53:1.00:0.70:0.50:0.57:0.66:0.64:0.56:0.56:0.57:0.32:0.53:0.31:0.40:0.10:0.11:0.02:0.04:0.06:0.05:0.08:0.11:0.11:0.09	15500000
474	29881	tr|A0A2I2MC46|A0A2I2MC46_VACCW	200	54	21	21	Oxidation (M); Deamidation (NQ)	384000	14700000	413000	6950000	8950000	28700000	22800000	46200000	63000000	87200000	3170000	9590000	8400000	7060000	21100000	72500000	62100000	212000000	190000000	594000000	9720000	8350000	15900000	16800000	161000000	149000000	458000000	306000000	611000000	545000000	25400000	26500000	41200000	35200000	65100000	60500000	120000000	122000000	193000000	144000000	0.02:0.07:0.02:0.03:0.04:0.14:0.11:0.22:0.30:0.41:0.02:0.05:0.04:0.03:0.10:0.34:0.29:1.00:0.90:2.80:0.05:0.04:0.07:0.08:0.76:0.71:2.16:1.44:2.88:2.57:0.12:0.13:0.19:0.17:0.31:0.29:0.57:0.58:0.91:0.68	12100000
475	722	sp|Q8BL66|EEA1_MOUSE	200	16	19	19	Phosphorylation (STY)	20100000	15000000	18000000	15000000	16000000	14900000	16800000	14300000	9910000	12900000	14600000	7060000	14100000	6840000	11500000	6010000	9260000	6820000	7920000	4040000	6590000	5940000	7280000	4250000	5790000	5280000	4160000	4090000	2680000	4620000	12100000	11400000	4830000	6930000	5190000	5970000	7000000	8510000	6120000	9020000	2.94:2.19:2.64:2.20:2.35:2.18:2.46:2.09:1.45:1.89:2.14:1.03:2.07:1.00:1.69:0.88:1.36:1.00:1.16:0.59:0.97:0.87:1.07:0.62:0.85:0.77:0.61:0.60:0.39:0.68:1.77:1.67:0.71:1.02:0.76:0.88:1.03:1.25:0.90:1.32	17500000
476	4226	tr|Q4FE56|Q4FE56_MOUSE	200	11	22	17	Deamidation (NQ)	16900000	11700000	12900000	13400000	16900000	12900000	14400000	12000000	10900000	13400000	12000000	7280000	13900000	8450000	12600000	7260000	9520000	7420000	7080000	3960000	10700000	7580000	8950000	7380000	8420000	9080000	4670000	7410000	5570000	5320000	6530000	6740000	1760000	3690000	5010000	4430000	5970000	8680000	8480000	6700000	2.28:1.58:1.74:1.80:2.28:1.74:1.94:1.61:1.46:1.81:1.61:0.98:1.87:1.14:1.70:0.98:1.28:1.00:0.95:0.53:1.44:1.02:1.21:0.99:1.13:1.22:0.63:1.00:0.75:0.72:0.88:0.91:0.24:0.50:0.68:0.60:0.80:1.17:1.14:0.90	14300000
479	805	tr|Q7TMI0|Q7TMI0_MOUSE	200	56	28	28		72700000	55200000	67100000	56500000	77400000	59100000	81000000	61600000	47200000	50600000	111000000	82600000	99500000	88200000	102000000	70100000	83700000	86200000	68800000	67200000	122000000	116000000	106000000	98300000	104000000	109000000	77100000	101000000	83900000	78600000	43700000	41000000	36200000	35600000	38600000	37700000	44700000	38100000	40200000	34900000	0.84:0.64:0.78:0.66:0.90:0.69:0.94:0.71:0.55:0.59:1.28:0.96:1.15:1.02:1.19:0.81:0.97:1.00:0.80:0.78:1.42:1.34:1.23:1.14:1.21:1.26:0.89:1.18:0.97:0.91:0.51:0.48:0.42:0.41:0.45:0.44:0.52:0.44:0.47:0.41	64600000
480	7233	sp|Q9QYE6|GOGA5_MOUSE	200	40	22	22		11300000	10900000	11800000	9510000	11900000	10100000	12300000	11500000	9010000	9330000	11400000	6330000	11000000	6620000	9680000	5990000	8740000	7680000	9540000	10500000	4400000	5050000	4480000	4110000	3880000	4110000	5920000	6970000	5130000	5710000	16400000	13000000	22400000	16200000	15400000	16800000	15600000	12700000	13000000	13800000	1.47:1.42:1.53:1.24:1.56:1.32:1.60:1.49:1.17:1.21:1.48:0.82:1.43:0.86:1.26:0.78:1.14:1.00:1.24:1.37:0.57:0.66:0.58:0.54:0.50:0.53:0.77:0.91:0.67:0.74:2.14:1.69:2.92:2.11:2.00:2.19:2.03:1.66:1.70:1.79	11100000
482	6777	sp|Q8JZQ2|AFG32_MOUSE	200	38	23	21		5600000	7170000	4960000	7120000	4850000	5100000	4620000	5350000	7070000	5410000	15000000	9360000	15500000	11200000	15200000	10500000	19700000	12300000	24400000	22800000	11300000	11300000	11400000	11700000	12500000	10600000	20800000	15600000	22100000	18500000	18800000	17300000	28000000	28500000	21700000	26200000	16300000	16700000	14600000	19300000	0.45:0.58:0.40:0.58:0.39:0.41:0.37:0.43:0.57:0.44:1.21:0.76:1.26:0.91:1.23:0.85:1.59:1.00:1.98:1.85:0.92:0.92:0.93:0.95:1.01:0.86:1.68:1.27:1.79:1.50:1.53:1.40:2.27:2.31:1.76:2.12:1.32:1.35:1.18:1.57	7620000
483	457	tr|Q3TFE8|Q3TFE8_MOUSE	200	31	24	24	Deamidation (NQ)	89800000	78000000	90900000	74200000	87300000	78100000	90100000	86300000	64200000	68200000	179000000	176000000	152000000	171000000	150000000	149000000	133000000	157000000	113000000	125000000	215000000	216000000	224000000	195000000	200000000	195000000	143000000	174000000	140000000	148000000	100000000	93300000	71800000	66800000	75900000	71800000	106000000	83000000	97900000	78300000	0.57:0.50:0.58:0.47:0.56:0.50:0.57:0.55:0.41:0.44:1.14:1.12:0.97:1.09:0.96:0.95:0.85:1.00:0.72:0.80:1.37:1.38:1.43:1.24:1.28:1.25:0.91:1.11:0.89:0.94:0.64:0.60:0.46:0.43:0.48:0.46:0.67:0.53:0.63:0.50	83900000
484	578	sp|P97429|ANXA4_MOUSE	200	58	23	15	Deamidation (NQ); Oxidation (M)	350000000	392000000	437000000	405000000	423000000	450000000	427000000	410000000	344000000	436000000	80300000	25200000	76700000	24300000	72700000	16400000	68700000	22700000	49800000	19200000	26400000	27300000	25600000	25100000	22100000	25200000	17800000	22700000	15800000	19100000	23100000	29600000	12900000	22800000	18800000	22600000	25300000	35300000	34200000	56300000	15.42:17.28:19.27:17.88:18.63:19.85:18.83:18.09:15.18:19.25:3.54:1.11:3.38:1.07:3.21:0.72:3.03:1.00:2.19:0.85:1.16:1.20:1.13:1.11:0.97:1.11:0.79:1.00:0.70:0.84:1.02:1.31:0.57:1.00:0.83:0.99:1.12:1.56:1.51:2.48	371000000
486	30408	tr|A0A0R4J0H7|A0A0R4J0H7_MOUSE	200	21	20	20		2980000	3200000	3370000	3000000	676000	0	2610000	844000	2870000	2590000	3330000	9570000	4090000	9900000	3480000	7110000	2440000	6060000	1650000	4010000	21700000	21800000	21100000	19000000	19000000	20200000	11500000	17300000	11900000	14200000	333000	0	0	3980000	1570000	0	615000	1580000	1420000	0	0.49:0.53:0.56:0.49:0.11:0:0.43:0.14:0.47:0.43:0.55:1.58:0.68:1.63:0.58:1.17:0.40:1.00:0.27:0.66:3.58:3.61:3.48:3.14:3.13:3.34:1.90:2.86:1.96:2.34:0.06:0:0:0.66:0.26:0:0.10:0.26:0.23:0	3090000
487	4245	tr|Q5RL55|Q5RL55_MOUSE	200	33	26	25	Phosphorylation (STY); Deamidation (NQ)	18000000	23200000	20800000	14300000	18000000	16600000	18500000	18700000	13500000	21300000	43000000	39500000	40200000	43500000	34100000	41100000	30300000	39100000	35800000	16200000	44800000	48600000	49200000	43500000	48300000	44500000	41400000	43300000	31000000	35600000	9390000	6260000	5560000	4520000	8090000	4580000	10900000	9320000	10300000	8100000	0.46:0.59:0.53:0.37:0.46:0.42:0.47:0.48:0.35:0.55:1.10:1.01:1.03:1.11:0.87:1.05:0.78:1.00:0.92:0.41:1.15:1.25:1.26:1.11:1.24:1.14:1.06:1.11:0.79:0.91:0.24:0.16:0.14:0.12:0.21:0.12:0.28:0.24:0.26:0.21	20600000
488	447	sp|Q9CWK8|SNX2_MOUSE	200	42	21	20	Phosphorylation (STY); Deamidation (NQ)	131000000	99300000	109000000	101000000	126000000	100000000	116000000	100000000	86500000	87100000	111000000	57800000	95600000	61400000	96300000	51300000	72700000	55300000	65100000	31400000	22900000	23600000	20700000	17300000	20300000	20700000	12600000	19200000	12200000	14100000	18000000	23600000	6400000	9520000	10900000	11100000	19300000	19500000	21200000	18400000	2.37:1.80:1.97:1.82:2.27:1.82:2.09:1.81:1.56:1.58:2.00:1.05:1.73:1.11:1.74:0.93:1.31:1.00:1.18:0.57:0.41:0.43:0.37:0.31:0.37:0.38:0.23:0.35:0.22:0.25:0.33:0.43:0.12:0.17:0.20:0.20:0.35:0.35:0.38:0.33	115000000
489	595	sp|Q99KC8|VMA5A_MOUSE	200	36	22	22	Deamidation (NQ); Oxidation (M)	85500000	94300000	90600000	85400000	88200000	86500000	84300000	87100000	79400000	83100000	24500000	10700000	24400000	10600000	21600000	9220000	18000000	9540000	16600000	4320000	2000000	2290000	2190000	2700000	2080000	2200000	834000	1140000	886000	1150000	25500000	35400000	9930000	14300000	16700000	18800000	25600000	31000000	29000000	23700000	8.97:9.89:9.50:8.96:9.25:9.07:8.84:9.14:8.33:8.71:2.57:1.13:2.55:1.11:2.26:0.97:1.89:1.00:1.74:0.45:0.21:0.24:0.23:0.28:0.22:0.23:0.09:0.12:0.09:0.12:2.68:3.71:1.04:1.50:1.75:1.97:2.68:3.25:3.04:2.49	89900000
490	871	sp|P05063|ALDOC_MOUSE	200	68	20	15	Deamidation (NQ); Phosphorylation (STY)	58300000	34300000	51300000	36700000	54100000	36700000	56200000	35700000	24800000	36900000	28000000	6030000	21600000	6170000	23700000	9330000	21400000	6800000	13600000	4500000	0	0	0	0	0	0	0	0	2590000	0	18500	0	1140000	1130000	1580000	0	584000	1400000	1840000	1770000	8.57:5.05:7.55:5.40:7.96:5.40:8.27:5.25:3.65:5.42:4.12:0.89:3.18:0.91:3.49:1.37:3.14:1.00:2.00:0.66:0:0:0:0:0:0:0:0:0.38:0:0.02:0:0.17:0.17:0.23:0:0.09:0.21:0.27:0.26	46300000
491	1889	sp|Q61024|ASNS_MOUSE	200	47	25	25	Deamidation (NQ)	20800000	58700000	21300000	70500000	19400000	19700000	22600000	13900000	21000000	17600000	93200000	62900000	93500000	156000000	85500000	62500000	59800000	63900000	64700000	35100000	122000000	121000000	115000000	103000000	101000000	131000000	61300000	80000000	54700000	70500000	39900000	37100000	13300000	12000000	64100000	19700000	36900000	36000000	46200000	23600000	0.33:0.92:0.33:1.10:0.30:0.31:0.35:0.22:0.33:0.28:1.46:0.98:1.46:2.44:1.34:0.98:0.94:1.00:1.01:0.55:1.90:1.89:1.79:1.61:1.59:2.05:0.96:1.25:0.86:1.10:0.62:0.58:0.21:0.19:1.00:0.31:0.58:0.56:0.72:0.37	61000000
492	303505	sp|Q9Z247|FKBP9_MOUSE	200	42	23	22	Deamidation (NQ); Oxidation (M)	3440000	2460000	3130000	2540000	1180000	1280000	1280000	1820000	509000	2950000	5950000	3110000	7430000	2210000	6370000	4300000	4210000	0	1620000	2090000	7810000	17800000	9480000	13300000	13500000	8460000	16800000	11500000	15500000	16900000	72700000	157000000	200000000	82600000	155000000	169000000	124000000	97000000	110000000	75400000	64.00:64.00:64.00:64.00:64.00:64.00:64.00:64.00:64.00:64.00:64.00:64.00:64.00:64.00:64.00:64.00:64.00:-:64.00:64.00:64.00:64.00:64.00:64.00:64.00:64.00:64.00:64.00:64.00:64.00:64.00:64.00:64.00:64.00:64.00:64.00:64.00:64.00:64.00:64.00	2950000
493	1114	tr|Q5EBG5|Q5EBG5_MOUSE	200	61	25	25	Deamidation (NQ)	260000000	193000000	200000000	179000000	229000000	192000000	211000000	184000000	153000000	176000000	468000000	321000000	412000000	355000000	411000000	228000000	328000000	260000000	256000000	217000000	479000000	321000000	432000000	334000000	409000000	411000000	284000000	373000000	265000000	303000000	173000000	154000000	92600000	89700000	153000000	106000000	215000000	185000000	207000000	158000000	1.00:0.74:0.77:0.69:0.88:0.74:0.81:0.71:0.59:0.68:1.80:1.23:1.59:1.37:1.58:0.88:1.26:1.00:0.99:0.84:1.85:1.23:1.66:1.28:1.58:1.58:1.09:1.44:1.02:1.17:0.67:0.59:0.36:0.35:0.59:0.41:0.83:0.71:0.80:0.61	226000000
494	2439	tr|Q58EU6|Q58EU6_MOUSE	200	41	22	2	Oxidation (M); Deamidation (NQ)	33100000	20900000	29000000	20200000	32200000	26700000	30900000	27200000	16600000	21000000	67000000	30700000	55900000	33600000	70900000	29500000	45900000	32900000	31900000	23600000	75800000	59100000	60600000	44000000	62600000	55600000	44300000	49400000	43400000	29900000	12800000	12600000	8090000	6280000	13400000	9590000	24800000	13300000	19400000	15400000	1.00:0.64:0.88:0.61:0.98:0.81:0.94:0.82:0.50:0.64:2.03:0.93:1.70:1.02:2.15:0.89:1.39:1.00:0.97:0.72:2.30:1.79:1.84:1.34:1.90:1.69:1.34:1.50:1.32:0.91:0.39:0.38:0.25:0.19:0.41:0.29:0.75:0.40:0.59:0.47	27000000
495	2823	tr|Q3U9N8|Q3U9N8_MOUSE	200	39	20	18	Deamidation (NQ)	20300000	16200000	18600000	17100000	18900000	18000000	18700000	17400000	11100000	14400000	103000000	130000000	98200000	136000000	88700000	116000000	68800000	141000000	65100000	95500000	153000000	154000000	160000000	148000000	143000000	147000000	92900000	133000000	86100000	93600000	13500000	8480000	2670000	3730000	4450000	2160000	11500000	11500000	12200000	12500000	0.14:0.12:0.13:0.12:0.13:0.13:0.13:0.12:0.08:0.10:0.73:0.92:0.70:0.97:0.63:0.82:0.49:1.00:0.46:0.68:1.08:1.09:1.14:1.05:1.01:1.05:0.66:0.95:0.61:0.67:0.10:0.06:0.02:0.03:0.03:0.02:0.08:0.08:0.09:0.09	18200000
496	15272	sp|P07742|RIR1_MOUSE	200	43	24	16	Deamidation (NQ); Oxidation (M)	9980000	7790000	12500000	10500000	10200000	10600000	11700000	12300000	6090000	9160000	14700000	45300000	14000000	48800000	16500000	37100000	21300000	46800000	9230000	39900000	45600000	39600000	48900000	50300000	45000000	45500000	52600000	46600000	48300000	37700000	17400000	12300000	12900000	17100000	12700000	11300000	14500000	11200000	9790000	19200000	0.21:0.17:0.27:0.22:0.22:0.23:0.25:0.26:0.13:0.20:0.31:0.97:0.30:1.04:0.35:0.79:0.45:1.00:0.20:0.85:0.97:0.85:1.05:1.08:0.96:0.97:1.12:1.00:1.03:0.81:0.37:0.26:0.28:0.36:0.27:0.24:0.31:0.24:0.21:0.41	10900000
499	1172	sp|Q9CQV8|1433B_MOUSE	200	66	21	10	Deamidation (NQ); Oxidation (M)	86800000	75200000	80800000	73100000	105000000	80100000	80900000	65000000	72600000	64900000	85000000	56500000	81900000	60400000	89800000	58200000	55500000	58800000	57800000	34100000	82500000	94500000	89900000	73000000	83100000	97000000	50600000	89000000	52300000	54300000	55200000	60900000	18700000	26300000	31700000	26200000	57400000	55600000	63700000	48300000	1.48:1.28:1.37:1.24:1.78:1.36:1.38:1.11:1.24:1.10:1.45:0.96:1.39:1.03:1.53:0.99:0.94:1.00:0.98:0.58:1.40:1.61:1.53:1.24:1.41:1.65:0.86:1.51:0.89:0.92:0.94:1.04:0.32:0.45:0.54:0.45:0.98:0.95:1.08:0.82	81000000
500	1590	tr|Q543K5|Q543K5_MOUSE	200	64	23	23	Deamidation (NQ); Oxidation (M)	35000000	34800000	37100000	32400000	35900000	30800000	34300000	30100000	30000000	29500000	241000000	239000000	247000000	255000000	227000000	213000000	181000000	221000000	162000000	125000000	334000000	311000000	299000000	223000000	263000000	253000000	160000000	230000000	160000000	185000000	71300000	60100000	15700000	21900000	41500000	31300000	70900000	71400000	78400000	50200000	0.16:0.16:0.17:0.15:0.16:0.14:0.16:0.14:0.14:0.13:1.09:1.08:1.12:1.16:1.03:0.97:0.82:1.00:0.73:0.57:1.51:1.41:1.36:1.01:1.19:1.15:0.72:1.04:0.72:0.84:0.32:0.27:0.07:0.10:0.19:0.14:0.32:0.32:0.36:0.23	34900000
501	391	tr|Q3TJY2|Q3TJY2_MOUSE	200	48	27	27	Deamidation (NQ); Phosphorylation (STY)	514000000	311000000	439000000	314000000	482000000	351000000	486000000	339000000	276000000	300000000	116000000	58000000	96500000	59500000	116000000	42400000	95700000	53900000	71400000	37800000	154000000	147000000	133000000	121000000	133000000	143000000	101000000	130000000	105000000	89700000	136000000	132000000	32800000	52100000	80600000	56900000	140000000	112000000	140000000	104000000	9.53:5.77:8.14:5.82:8.95:6.51:9.02:6.30:5.12:5.57:2.15:1.08:1.79:1.10:2.16:0.79:1.78:1.00:1.32:0.70:2.86:2.73:2.47:2.25:2.47:2.64:1.87:2.41:1.95:1.66:2.53:2.44:0.61:0.97:1.49:1.05:2.60:2.08:2.60:1.94	412000000
502	941	sp|Q8K297|GT251_MOUSE	200	44	25	25	Oxidation (M); Phosphorylation (STY); Deamidation (NQ)	45200000	41300000	40200000	39800000	40700000	42000000	39100000	44700000	38700000	40400000	17600000	15300000	17800000	15700000	18100000	13300000	23800000	18800000	27600000	31400000	9210000	9220000	8940000	8170000	8450000	8100000	16300000	10300000	16300000	12500000	86700000	71300000	131000000	104000000	124000000	93800000	115000000	76000000	89900000	86600000	2.40:2.20:2.14:2.12:2.17:2.23:2.08:2.38:2.06:2.15:0.93:0.81:0.95:0.83:0.96:0.71:1.27:1.00:1.47:1.67:0.49:0.49:0.48:0.43:0.45:0.43:0.87:0.55:0.87:0.66:4.61:3.80:6.97:5.53:6.61:4.99:6.14:4.05:4.78:4.61	43200000
505	1715	sp|P62082|RS7_MOUSE	200	69	18	18	Deamidation (NQ); Oxidation (M)	45300000	98500000	137000000	135000000	99200000	111000000	99500000	102000000	123000000	121000000	347000000	338000000	313000000	426000000	232000000	402000000	278000000	368000000	254000000	207000000	276000000	332000000	369000000	337000000	325000000	356000000	252000000	339000000	252000000	251000000	120000000	137000000	67600000	72400000	94900000	81800000	132000000	154000000	166000000	121000000	0.12:0.27:0.37:0.37:0.27:0.30:0.27:0.28:0.33:0.33:0.94:0.92:0.85:1.16:0.63:1.09:0.75:1.00:0.69:0.56:0.75:0.90:1.00:0.92:0.88:0.97:0.68:0.92:0.68:0.68:0.33:0.37:0.18:0.20:0.26:0.22:0.36:0.42:0.45:0.33	72100000
507	6097	sp|P37913|DNLI1_MOUSE	200	32	21	21		4430000	2920000	3740000	3050000	3550000	3540000	4100000	2700000	2810000	2300000	12000000	30700000	11100000	33200000	9270000	29600000	4100000	28700000	6150000	15900000	44600000	51400000	47300000	47600000	38700000	43300000	26200000	40900000	24300000	30600000	291000	0	0	0	0	0	712000	1310000	922000	983000	0.15:0.10:0.13:0.11:0.12:0.12:0.14:0.09:0.10:0.08:0.42:1.07:0.39:1.16:0.32:1.03:0.14:1.00:0.21:0.55:1.55:1.79:1.64:1.66:1.34:1.51:0.91:1.42:0.85:1.06:0.02:0:0:0:0:0:0.02:0.05:0.03:0.03	4980000
508	90680	sp|Q8K224|NAT10_MOUSE	200	29	25	24		5250000	1900000	1760000	3690000	7410000	1660000	4030000	1430000	1440000	3460000	12300000	11600000	12300000	13200000	13700000	12100000	14200000	14300000	12700000	22100000	928000	2770000	2400000	3560000	2840000	2460000	5480000	981000	869000	2020000	8800000	13700000	10500000	13700000	10700000	12800000	9540000	10600000	8730000	12600000	0.37:0.13:0.12:0.26:0.52:0.12:0.28:0.10:0.10:0.24:0.86:0.81:0.85:0.92:0.96:0.85:0.99:1.00:0.89:1.54:0.06:0.19:0.17:0.25:0.20:0.17:0.38:0.07:0.06:0.14:0.61:0.96:0.73:0.96:0.75:0.89:0.67:0.74:0.61:0.88	5480000
509	1405	sp|P27612|PLAP_MOUSE	200	37	25	25	Deamidation (NQ)	15700000	16900000	13900000	11900000	12100000	14500000	14000000	10700000	16100000	11400000	22200000	24100000	24200000	23800000	21400000	24900000	15000000	25800000	15500000	17700000	27600000	29800000	24200000	10500000	23800000	24000000	23400000	31100000	19400000	23100000	10300000	8590000	7870000	9120000	6590000	8850000	8390000	8560000	10000000	10300000	0.61:0.65:0.54:0.46:0.47:0.56:0.54:0.41:0.62:0.44:0.86:0.93:0.94:0.92:0.83:0.96:0.58:1.00:0.60:0.68:1.07:1.16:0.94:0.41:0.92:0.93:0.91:1.21:0.75:0.90:0.40:0.33:0.31:0.35:0.26:0.34:0.33:0.33:0.39:0.40	17900000
510	608	tr|E9PUF7|E9PUF7_MOUSE	200	35	25	3		11800000	18300000	17600000	18300000	15200000	17900000	16100000	16400000	18800000	16700000	11900000	19200000	13800000	18600000	10700000	13000000	10000000	14800000	12900000	10800000	5740000	5720000	4110000	7630000	5750000	6550000	2560000	4300000	6630000	6520000	5590000	8720000	4180000	2870000	5200000	1430000	7160000	4260000	4320000	2660000	0.79:1.24:1.19:1.24:1.02:1.21:1.09:1.11:1.27:1.13:0.80:1.30:0.93:1.26:0.72:0.87:0.68:1.00:0.87:0.73:0.39:0.39:0.28:0.51:0.39:0.44:0.17:0.29:0.45:0.44:0.38:0.59:0.28:0.19:0.35:0.10:0.48:0.29:0.29:0.18	15000000
511	1455	sp|Q9EP69|SAC1_MOUSE	200	44	22	22	Deamidation (NQ)	30700000	22000000	27400000	24600000	29100000	25000000	29200000	24200000	25400000	24300000	23000000	11500000	21100000	11500000	23500000	11100000	28100000	15200000	29800000	25900000	14400000	14700000	15900000	12700000	16900000	13200000	23100000	18900000	27900000	20900000	43600000	44500000	53700000	57600000	50300000	55200000	42700000	39800000	37700000	48200000	2.02:1.44:1.80:1.62:1.91:1.65:1.92:1.59:1.67:1.60:1.51:0.75:1.39:0.76:1.54:0.73:1.85:1.00:1.96:1.70:0.95:0.97:1.05:0.84:1.11:0.87:1.52:1.24:1.84:1.38:2.87:2.93:3.53:3.79:3.31:3.63:2.81:2.62:2.48:3.17	26300000
513	45045	sp|P21607|E6_VACCW	200	46	22	22	Deamidation (NQ); Phosphorylation (STY)	7170000	587000	7680000	3880000	12100000	19300000	25400000	35500000	8830000	31400000	26200000	1640000	4610000	4830000	41900000	36400000	48800000	50800000	29100000	66000000	21400000	11500000	33200000	25500000	68600000	58400000	82100000	55900000	89000000	60400000	1270000	798000	2280000	3230000	8960000	8880000	15100000	12100000	25100000	21900000	0.14:0.02:0.15:0.08:0.24:0.38:0.50:0.70:0.17:0.62:0.52:0.03:0.09:0.10:0.82:0.72:0.96:1.00:0.57:1.30:0.42:0.23:0.65:0.50:1.35:1.15:1.62:1.10:1.75:1.19:0.02:0.02:0.04:0.06:0.18:0.17:0.30:0.24:0.49:0.43	7760000
514	1447	tr|Q4FJQ0|Q4FJQ0_MOUSE	200	73	23	22	Deamidation (NQ); Oxidation (M)	504000000	385000000	441000000	364000000	447000000	395000000	443000000	419000000	359000000	368000000	172000000	76900000	161000000	81300000	158000000	97300000	182000000	127000000	180000000	194000000	133000000	131000000	133000000	86400000	134000000	123000000	207000000	131000000	218000000	175000000	227000000	268000000	265000000	330000000	277000000	269000000	221000000	240000000	207000000	293000000	3.98:3.04:3.48:2.87:3.53:3.11:3.49:3.30:2.83:2.90:1.36:0.61:1.27:0.64:1.24:0.77:1.43:1.00:1.42:1.53:1.05:1.03:1.05:0.68:1.05:0.97:1.63:1.03:1.72:1.38:1.79:2.11:2.09:2.60:2.18:2.12:1.74:1.89:1.63:2.31	445000000
515	6742	tr|E9PWE8|E9PWE8_MOUSE	200	52	25	20	Oxidation (M); Deamidation (NQ); Phosphorylation (STY)	3350000	0	0	0	0	0	2120000	2240000	2530000	3500000	9350000	0	8840000	0	4010000	2820000	5260000	5080000	1530000	7190000	83200000	81500000	76800000	67500000	72100000	75700000	40100000	68500000	43800000	43800000	68000000	64200000	17300000	23600000	31500000	26400000	68100000	53800000	73000000	55200000	0.66:0:0:0:0:0:0.42:0.44:0.50:0.69:1.84:0:1.74:0:0.79:0.55:1.03:1.00:0.30:1.41:16.38:16.03:15.11:13.28:14.18:14.89:7.89:13.48:8.62:8.62:13.38:12.64:3.40:4.63:6.19:5.20:13.39:10.59:14.36:10.85	3350000
516	7387	tr|B7ZWL1|B7ZWL1_MOUSE	200	14	24	24		8890000	7260000	7900000	8090000	9000000	7080000	7740000	5580000	6630000	6070000	10500000	10000000	9050000	10500000	6860000	8400000	4390000	10500000	4090000	8160000	16300000	13900000	12100000	14300000	13400000	12300000	12000000	11600000	10700000	11300000	6820000	6850000	3580000	3290000	5160000	4270000	7020000	6360000	7160000	5790000	0.85:0.69:0.75:0.77:0.86:0.68:0.74:0.53:0.63:0.58:1.01:0.96:0.87:1.00:0.66:0.80:0.42:1.00:0.39:0.78:1.55:1.33:1.16:1.37:1.28:1.18:1.15:1.11:1.02:1.08:0.65:0.66:0.34:0.31:0.49:0.41:0.67:0.61:0.68:0.55	8070000
517	46439	sp|Q6P5B0|RRP12_MOUSE	200	23	23	23	Deamidation (NQ)	963000	2370000	0	0	4650000	1290000	3210000	1470000	5170000	2310000	13700000	10900000	11100000	12100000	13100000	13100000	12400000	20900000	10600000	35200000	10700000	11300000	11700000	9540000	19700000	15300000	34300000	21800000	32200000	27200000	5330000	1900000	5120000	4350000	7340000	5280000	9160000	3110000	8910000	6760000	0.05:0.11:0:0:0.22:0.06:0.15:0.07:0.25:0.11:0.66:0.52:0.53:0.58:0.63:0.63:0.59:1.00:0.51:1.68:0.51:0.54:0.56:0.46:0.94:0.73:1.64:1.04:1.54:1.30:0.25:0.09:0.24:0.21:0.35:0.25:0.44:0.15:0.43:0.32	3330000
521	5232	sp|Q9D0F3|LMAN1_MOUSE	200	48	25	24	Deamidation (NQ); Oxidation (M)	26300000	22700000	32300000	23100000	31900000	36600000	32800000	34300000	24300000	26300000	34200000	30100000	41200000	23600000	37300000	18900000	56300000	24700000	88300000	45300000	43600000	34600000	42600000	47200000	45500000	36500000	60300000	46400000	84200000	51400000	159000000	151000000	167000000	209000000	240000000	203000000	226000000	164000000	192000000	207000000	1.06:0.92:1.30:0.93:1.29:1.48:1.32:1.38:0.98:1.06:1.38:1.22:1.66:0.95:1.51:0.76:2.28:1.00:3.57:1.83:1.76:1.40:1.72:1.91:1.84:1.48:2.43:1.88:3.40:2.08:6.43:6.09:6.75:8.46:9.71:8.20:9.14:6.63:7.75:8.35	24500000
522	5234	tr|A1L0V6|A1L0V6_MOUSE	200	27	23	23		6820000	5400000	7850000	7200000	9640000	6410000	7880000	5100000	7440000	4380000	37500000	25400000	36100000	26600000	30100000	19800000	27100000	23800000	18000000	14000000	2380000	2350000	2730000	3030000	1290000	1200000	3450000	2570000	3360000	2240000	4690000	4430000	7350000	4750000	5050000	4680000	4110000	4190000	4500000	4280000	0.29:0.23:0.33:0.30:0.40:0.27:0.33:0.21:0.31:0.18:1.57:1.06:1.51:1.12:1.26:0.83:1.14:1.00:0.76:0.59:0.10:0.10:0.11:0.13:0.05:0.05:0.14:0.11:0.14:0.09:0.20:0.19:0.31:0.20:0.21:0.20:0.17:0.18:0.19:0.18	8170000
523	1382	tr|Q8C140|Q8C140_MOUSE	200	43	25	22	Deamidation (NQ)	14400000	10100000	18200000	15500000	19600000	16900000	18500000	20300000	15500000	19200000	33300000	18800000	38500000	31400000	44100000	25400000	57800000	39200000	69200000	70300000	21600000	22800000	32400000	31700000	34200000	33400000	59600000	47700000	62600000	51600000	2450000	4150000	9240000	5150000	7080000	5840000	7690000	3880000	3950000	5860000	0.37:0.26:0.46:0.40:0.50:0.43:0.47:0.52:0.39:0.49:0.85:0.48:0.98:0.80:1.12:0.65:1.47:1.00:1.76:1.79:0.55:0.58:0.82:0.81:0.87:0.85:1.52:1.22:1.60:1.31:0.06:0.11:0.24:0.13:0.18:0.15:0.20:0.10:0.10:0.15	12300000
524	3752	sp|Q9R0E1|PLOD3_MOUSE	200	38	21	21	Deamidation (NQ)	11200000	10400000	8910000	9160000	9400000	6110000	8320000	10100000	8840000	10600000	13500000	7320000	11100000	8140000	14900000	8120000	15700000	14100000	19400000	23200000	12300000	10400000	14300000	7970000	13500000	9160000	20900000	13700000	20000000	15000000	75500000	72900000	92900000	98200000	103000000	79100000	93700000	72800000	81300000	83800000	0.80:0.74:0.63:0.65:0.67:0.43:0.59:0.71:0.63:0.75:0.96:0.52:0.79:0.58:1.06:0.58:1.12:1.00:1.38:1.65:0.88:0.74:1.01:0.57:0.96:0.65:1.48:0.97:1.42:1.06:5.36:5.17:6.59:6.97:7.29:5.61:6.65:5.16:5.77:5.94	10800000
526	689	sp|P18654|KS6A3_MOUSE	200	40	26	19		33800000	30600000	30500000	29700000	31000000	30900000	32900000	27500000	27100000	26600000	12800000	6800000	11400000	7120000	11400000	6940000	8010000	7340000	6520000	3450000	10900000	9450000	8050000	9070000	7620000	8290000	5160000	7060000	4010000	6000000	3120000	4670000	2050000	1510000	1560000	1570000	3670000	2750000	2930000	1710000	4.60:4.16:4.16:4.05:4.22:4.21:4.48:3.75:3.69:3.63:1.74:0.93:1.56:0.97:1.56:0.95:1.09:1.00:0.89:0.47:1.48:1.29:1.10:1.24:1.04:1.13:0.70:0.96:0.55:0.82:0.43:0.64:0.28:0.21:0.21:0.21:0.50:0.37:0.40:0.23	32200000
527	1324	sp|Q9D8N0|EF1G_MOUSE	200	59	23	22	Deamidation (NQ); Phosphorylation (STY)	255000000	226000000	236000000	220000000	255000000	219000000	240000000	203000000	188000000	206000000	552000000	447000000	488000000	469000000	509000000	428000000	437000000	420000000	362000000	266000000	855000000	752000000	751000000	598000000	730000000	672000000	468000000	597000000	483000000	490000000	238000000	216000000	108000000	119000000	190000000	148000000	242000000	212000000	308000000	199000000	0.61:0.54:0.56:0.52:0.61:0.52:0.57:0.48:0.45:0.49:1.31:1.06:1.16:1.12:1.21:1.02:1.04:1.00:0.86:0.63:2.04:1.79:1.79:1.42:1.74:1.60:1.11:1.42:1.15:1.17:0.57:0.51:0.26:0.28:0.45:0.35:0.58:0.51:0.73:0.47	241000000
528	1670	sp|Q68FL6|SYMC_MOUSE	200	31	24	24		24300000	19000000	20000000	16300000	20400000	17800000	20000000	18900000	17400000	17900000	55900000	41400000	54500000	40700000	46800000	34800000	35900000	40400000	33400000	25600000	41500000	39500000	38700000	30700000	36100000	35900000	34100000	33800000	29400000	24600000	18400000	18900000	5870000	10900000	12300000	9990000	17700000	18500000	20000000	15000000	0.60:0.47:0.49:0.40:0.50:0.44:0.49:0.47:0.43:0.44:1.38:1.02:1.35:1.01:1.16:0.86:0.89:1.00:0.83:0.63:1.03:0.98:0.96:0.76:0.89:0.89:0.84:0.84:0.73:0.61:0.46:0.47:0.15:0.27:0.30:0.25:0.44:0.46:0.49:0.37	21600000
531	809	tr|Q3TF87|Q3TF87_MOUSE	200	54	26	26	Oxidation (M); Phosphorylation (STY)	50800000	44000000	38900000	41600000	48600000	37200000	54800000	32700000	39800000	38900000	103000000	77900000	104000000	77700000	89100000	70600000	70800000	71800000	63000000	48300000	61500000	64900000	64500000	50500000	54800000	56300000	41900000	53500000	40400000	42500000	34100000	35500000	12500000	15600000	23200000	19700000	36100000	36800000	37500000	30800000	0.71:0.61:0.54:0.58:0.68:0.52:0.76:0.46:0.55:0.54:1.43:1.08:1.44:1.08:1.24:0.98:0.99:1.00:0.88:0.67:0.86:0.90:0.90:0.70:0.76:0.78:0.58:0.75:0.56:0.59:0.47:0.49:0.17:0.22:0.32:0.27:0.50:0.51:0.52:0.43	47400000
532	3189	tr|Q3TWR6|Q3TWR6_MOUSE	200	36	19	19	Deamidation (NQ); Oxidation (M)	810000000	578000000	776000000	604000000	784000000	630000000	751000000	629000000	494000000	625000000	98900000	40000000	91200000	42100000	105000000	33400000	104000000	37200000	119000000	56000000	12100000	12800000	12400000	17400000	13400000	11900000	21700000	17300000	22600000	16800000	145000000	159000000	147000000	199000000	169000000	162000000	163000000	145000000	139000000	163000000	21.79:15.54:20.88:16.24:21.08:16.95:20.19:16.92:13.29:16.81:2.66:1.08:2.45:1.13:2.83:0.90:2.79:1.00:3.20:1.51:0.33:0.34:0.33:0.47:0.36:0.32:0.58:0.46:0.61:0.45:3.90:4.28:3.96:5.34:4.54:4.35:4.38:3.89:3.74:4.38	694000000
533	1010	sp|Q69ZK0|PREX1_MOUSE	200	16	23	23	Deamidation (NQ); Phosphorylation (STY)	79300000	159000000	148000000	160000000	142000000	159000000	130000000	137000000	228000000	157000000	181000000	296000000	271000000	361000000	204000000	263000000	170000000	302000000	178000000	205000000	185000000	273000000	260000000	308000000	238000000	280000000	135000000	266000000	184000000	209000000	179000000	183000000	54700000	89400000	108000000	89700000	177000000	186000000	238000000	121000000	0.26:0.53:0.49:0.53:0.47:0.53:0.43:0.45:0.76:0.52:0.60:0.98:0.90:1.20:0.68:0.87:0.56:1.00:0.59:0.68:0.61:0.91:0.86:1.02:0.79:0.93:0.45:0.88:0.61:0.69:0.59:0.61:0.18:0.30:0.36:0.30:0.59:0.62:0.79:0.40	119000000
534	4704	sp|Q8C129|LCAP_MOUSE	200	31	23	22	Oxidation (M)	17400000	18000000	18200000	16700000	16900000	16800000	17400000	15500000	20100000	18000000	11200000	5720000	11900000	6280000	11100000	4040000	12500000	4950000	16500000	13800000	7820000	4960000	6200000	5090000	6450000	4570000	8340000	6140000	8550000	8180000	24000000	31000000	34700000	32000000	28900000	30000000	29200000	23400000	23700000	25700000	3.52:3.63:3.68:3.36:3.42:3.39:3.51:3.13:4.06:3.63:2.25:1.15:2.41:1.27:2.23:0.82:2.53:1.00:3.34:2.79:1.58:1.00:1.25:1.03:1.30:0.92:1.68:1.24:1.73:1.65:4.84:6.26:7.01:6.46:5.84:6.06:5.90:4.73:4.78:5.18	17700000
536	14883	tr|Q6P5E5|Q6P5E5_MOUSE	200	19	21	21		14900000	11200000	10800000	7680000	8650000	3460000	3780000	9910000	5030000	3470000	7780000	9410000	8020000	11200000	5060000	9740000	4060000	9990000	6390000	9450000	9700000	10500000	9030000	9890000	5370000	6040000	4820000	5150000	6490000	6550000	3410000	3360000	1560000	3390000	3560000	3300000	3820000	3110000	3070000	2750000	1.49:1.12:1.08:0.77:0.87:0.35:0.38:0.99:0.50:0.35:0.78:0.94:0.80:1.12:0.51:0.97:0.41:1.00:0.64:0.95:0.97:1.05:0.90:0.99:0.54:0.60:0.48:0.52:0.65:0.66:0.34:0.34:0.16:0.34:0.36:0.33:0.38:0.31:0.31:0.28	13000000
537	2474	sp|Q8BIJ6|SYIM_MOUSE	200	31	24	24	Oxidation (M)	18100000	15700000	16600000	15100000	17100000	18000000	18200000	16400000	14200000	16700000	24800000	14100000	24900000	15200000	26400000	14600000	25600000	19700000	27100000	32600000	14000000	15300000	13600000	12500000	15500000	14500000	24400000	17900000	23600000	20600000	32500000	33300000	46500000	54200000	40200000	45500000	34900000	33500000	28500000	44700000	0.92:0.79:0.84:0.77:0.87:0.91:0.92:0.83:0.72:0.85:1.26:0.72:1.26:0.77:1.34:0.74:1.30:1.00:1.37:1.65:0.71:0.78:0.69:0.64:0.79:0.74:1.24:0.91:1.20:1.04:1.65:1.69:2.36:2.75:2.04:2.31:1.77:1.70:1.44:2.26	16900000
540	1099	sp|Q9EQH3|VPS35_MOUSE	200	36	26	26	Phosphorylation (STY)	89200000	66400000	74000000	68700000	86500000	67800000	73700000	60800000	60500000	57200000	44100000	26500000	43100000	28100000	38000000	22800000	34700000	24700000	25300000	14800000	39000000	37400000	36700000	33200000	31600000	31100000	24300000	26900000	20700000	20800000	35600000	43500000	14700000	20100000	24100000	23300000	31700000	38700000	35900000	34600000	3.62:2.69:3.00:2.78:3.51:2.75:2.99:2.46:2.45:2.32:1.79:1.08:1.75:1.14:1.54:0.92:1.41:1.00:1.02:0.60:1.58:1.52:1.49:1.35:1.28:1.26:0.98:1.09:0.84:0.85:1.44:1.77:0.60:0.81:0.98:0.94:1.29:1.57:1.45:1.40	77800000
541	4909	sp|Q9CZU3|MTREX_MOUSE	200	25	20	20	Deamidation (NQ); Phosphorylation (STY)	9970000	8700000	10300000	7800000	10300000	8440000	8990000	8760000	9030000	8220000	17000000	21000000	15600000	22300000	13100000	21800000	12700000	21600000	13300000	27200000	17600000	19900000	18900000	20100000	18800000	17000000	20800000	18200000	18800000	18600000	8420000	6500000	12300000	7300000	8470000	8990000	8360000	6040000	5930000	5070000	0.46:0.40:0.48:0.36:0.48:0.39:0.42:0.41:0.42:0.38:0.79:0.97:0.72:1.03:0.61:1.01:0.59:1.00:0.61:1.26:0.81:0.92:0.87:0.93:0.87:0.79:0.96:0.84:0.87:0.86:0.39:0.30:0.57:0.34:0.39:0.42:0.39:0.28:0.27:0.23	9340000
542	900	sp|O54988|SLK_MOUSE	200	16	18	17		15400000	15800000	14700000	13200000	13600000	14100000	15000000	13000000	14800000	13200000	20200000	22800000	20700000	21800000	15900000	20100000	15000000	18700000	15900000	12400000	11300000	13000000	12300000	13400000	8990000	11200000	7020000	9280000	6660000	9610000	6520000	8780000	628000	3610000	2720000	4540000	6180000	8070000	6480000	6110000	0.83:0.85:0.79:0.71:0.73:0.76:0.80:0.70:0.79:0.71:1.08:1.22:1.11:1.17:0.85:1.08:0.80:1.00:0.85:0.66:0.61:0.70:0.66:0.72:0.48:0.60:0.38:0.50:0.36:0.51:0.35:0.47:0.03:0.19:0.15:0.24:0.33:0.43:0.35:0.33	15600000
545	1164	tr|Q3TBM1|Q3TBM1_MOUSE	200	31	23	23	Deamidation (NQ); Oxidation (M)	135000000	79900000	116000000	88700000	121000000	105000000	127000000	107000000	57400000	93200000	63100000	21400000	45100000	20600000	50500000	18000000	44200000	23200000	17500000	13200000	17100000	13200000	14000000	10900000	16000000	14300000	9110000	11300000	8630000	9600000	19000000	16800000	11300000	17100000	12100000	15200000	16800000	11900000	11800000	22500000	5.83:3.45:5.00:3.83:5.23:4.54:5.49:4.64:2.48:4.03:2.72:0.93:1.95:0.89:2.18:0.78:1.91:1.00:0.76:0.57:0.74:0.57:0.61:0.47:0.69:0.62:0.39:0.49:0.37:0.41:0.82:0.72:0.49:0.74:0.52:0.66:0.73:0.51:0.51:0.97	107000000
546	150666	tr|G3X9B1|G3X9B1_MOUSE	200	11	20	20		0	0	0	0	0	0	0	0	0	0	6450000	8840000	5860000	8930000	5290000	6570000	5320000	10300000	3950000	19900000	7440000	6330000	6840000	6080000	6400000	5590000	8840000	4220000	8250000	7180000	1740000	768000	2110000	695000	495000	921000	0	943000	0	712000	0:0:0:0:0:0:0:0:0:0:0.62:0.86:0.57:0.86:0.51:0.64:0.51:1.00:0.38:1.93:0.72:0.61:0.66:0.59:0.62:0.54:0.85:0.41:0.80:0.69:0.17:0.07:0.20:0.07:0.05:0.09:0:0.09:0:0.07	0
547	1017	sp|Q61553|FSCN1_MOUSE	200	47	20	20	Deamidation (NQ)	80200000	51600000	75900000	47900000	81600000	48800000	93100000	49000000	70900000	42900000	0	0	0	0	0	0	1200000	0	0	2430000	138000000	99500000	135000000	125000000	124000000	123000000	78100000	116000000	72400000	88000000	120000000	135000000	35500000	48000000	66100000	58000000	105000000	114000000	122000000	89100000	64.00:64.00:64.00:64.00:64.00:64.00:64.00:64.00:64.00:64.00:-:-:-:-:-:-:64.00:-:-:64.00:64.00:64.00:64.00:64.00:64.00:64.00:64.00:64.00:64.00:64.00:64.00:64.00:64.00:64.00:64.00:64.00:64.00:64.00:64.00:64.00	65900000
550	3393	sp|Q3TEA8-2|HP1B3_MOUSE	200	44	26	26	Deamidation (NQ); Oxidation (M)	16000000	18000000	16200000	17800000	17500000	16800000	17200000	9390000	19600000	15400000	17500000	18500000	19700000	19400000	15100000	17100000	15000000	24800000	21500000	30600000	7890000	14400000	12600000	16100000	5380000	14500000	17800000	19500000	19500000	24400000	44700000	49800000	47200000	48500000	60100000	58400000	53900000	53100000	43400000	52200000	0.65:0.73:0.65:0.72:0.70:0.68:0.69:0.38:0.79:0.62:0.70:0.75:0.79:0.78:0.61:0.69:0.61:1.00:0.87:1.24:0.32:0.58:0.51:0.65:0.22:0.59:0.72:0.79:0.79:0.98:1.80:2.01:1.90:1.95:2.42:2.36:2.17:2.14:1.75:2.10	17000000
552	780	tr|Q1PCS1|Q1PCS1_MUSMM	200	51	22	22	Deamidation (NQ); Phosphorylation (STY)	67300000	55700000	58300000	47300000	66700000	47400000	57800000	45700000	39100000	37700000	29400000	19700000	23900000	24400000	20200000	18800000	15700000	17700000	10100000	9150000	5780000	7770000	5000000	7590000	4810000	6840000	4530000	7440000	5650000	4580000	10400000	11900000	1960000	1190000	7440000	2090000	8890000	3350000	3050000	5480000	3.81:3.16:3.30:2.68:3.77:2.68:3.27:2.59:2.22:2.13:1.66:1.11:1.35:1.38:1.15:1.06:0.89:1.00:0.57:0.52:0.33:0.44:0.28:0.43:0.27:0.39:0.26:0.42:0.32:0.26:0.59:0.68:0.11:0.07:0.42:0.12:0.50:0.19:0.17:0.31	61500000
553	1155	tr|Q4FK38|Q4FK38_MOUSE	200	32	20	20	Oxidation (M); Deamidation (NQ)	54200000	78100000	67300000	72500000	69600000	80500000	60500000	72200000	76300000	80900000	14300000	7140000	15100000	8430000	15200000	7980000	18400000	7470000	24300000	15600000	22000000	27300000	24800000	24200000	22800000	38200000	42700000	35700000	45600000	36800000	66600000	67000000	80000000	84900000	86100000	67600000	80000000	64900000	64700000	75200000	7.26:10.46:9.01:9.71:9.32:10.78:8.10:9.67:10.22:10.83:1.91:0.96:2.03:1.13:2.04:1.07:2.47:1.00:3.25:2.08:2.94:3.65:3.32:3.24:3.05:5.11:5.72:4.78:6.11:4.93:8.92:8.97:10.71:11.36:11.53:9.05:10.71:8.68:8.66:10.07	66200000
554	2595	tr|Q3THU8|Q3THU8_MOUSE	200	43	16	16	Deamidation (NQ); Oxidation (M)	125000000	184000000	134000000	159000000	151000000	178000000	142000000	166000000	242000000	191000000	125000000	140000000	138000000	149000000	166000000	163000000	182000000	143000000	361000000	267000000	62100000	64500000	59300000	63200000	67500000	62300000	123000000	81100000	139000000	98600000	277000000	447000000	687000000	461000000	548000000	643000000	516000000	301000000	423000000	367000000	0.88:1.29:0.94:1.12:1.06:1.25:1.00:1.16:1.70:1.34:0.88:0.98:0.97:1.04:1.17:1.14:1.28:1.00:2.54:1.87:0.44:0.45:0.42:0.44:0.47:0.44:0.86:0.57:0.97:0.69:1.94:3.14:4.82:3.23:3.85:4.51:3.62:2.12:2.97:2.58	155000000
555	1522	sp|P54071|IDHP_MOUSE	200	42	22	20	Deamidation (NQ)	41600000	65900000	62700000	72200000	53900000	70100000	54600000	73400000	68800000	69300000	71000000	90400000	86000000	96200000	78500000	80600000	82700000	115000000	106000000	209000000	85000000	99900000	90500000	109000000	97400000	103000000	173000000	101000000	190000000	171000000	156000000	191000000	255000000	233000000	249000000	245000000	205000000	160000000	159000000	185000000	0.36:0.57:0.54:0.63:0.47:0.61:0.47:0.64:0.60:0.60:0.62:0.78:0.75:0.83:0.68:0.70:0.72:1.00:0.92:1.82:0.74:0.87:0.78:0.95:0.85:0.90:1.50:0.88:1.65:1.49:1.35:1.66:2.21:2.02:2.16:2.13:1.78:1.39:1.38:1.61	54400000
557	4941	sp|Q9DBG7|SRPRA_MOUSE	200	38	21	21	Deamidation (NQ); Oxidation (M)	6490000	8350000	10300000	8160000	10200000	9620000	10500000	8870000	7530000	9180000	34500000	25900000	34300000	27700000	30600000	23400000	35200000	38000000	32100000	55600000	31000000	27300000	31500000	26900000	34300000	29300000	62100000	43900000	64000000	46200000	30100000	22800000	32200000	32200000	34200000	24900000	33100000	22200000	26300000	27300000	0.17:0.22:0.27:0.21:0.27:0.25:0.28:0.23:0.20:0.24:0.91:0.68:0.90:0.73:0.81:0.62:0.93:1.00:0.85:1.46:0.82:0.72:0.83:0.71:0.90:0.77:1.64:1.16:1.69:1.22:0.79:0.60:0.85:0.85:0.90:0.66:0.87:0.59:0.69:0.72	8650000
559	227514	tr|Q61213|Q61213_MOUSE	200	24	19	3	Deamidation (NQ); Oxidation (M)	1520000	628000	0	0	0	714000	0	331000	564000	511000	607000	838000	2460	664000	537000	1280000	0	855000	648000	482000	95300000	123000000	103000000	130000000	93800000	110000000	148000000	125000000	128000000	138000000	239000	694000	419000	1750000	660000	1070000	1480000	940000	588000	856000	1.78:0.74:0:0:0:0.83:0:0.39:0.66:0.60:0.71:0.98:0.02:0.78:0.63:1.50:0:1.00:0.76:0.56:64.00:64.00:64.00:64.00:64.00:64.00:64.00:64.00:64.00:64.00:0.28:0.81:0.49:2.05:0.77:1.25:1.73:1.10:0.69:1.00	1080000
560	1237	sp|P68510|1433F_MOUSE	200	60	19	13	Deamidation (NQ); Oxidation (M)	158000000	139000000	137000000	111000000	154000000	114000000	144000000	108000000	123000000	115000000	124000000	80100000	116000000	80300000	105000000	65500000	82800000	79500000	71500000	46900000	62700000	59300000	53500000	46900000	52200000	52000000	29100000	46300000	29000000	34700000	50900000	47000000	18700000	24800000	30000000	25600000	42900000	49500000	46500000	37400000	1.99:1.75:1.72:1.39:1.94:1.44:1.81:1.35:1.55:1.44:1.56:1.01:1.46:1.01:1.32:0.82:1.04:1.00:0.90:0.59:0.79:0.75:0.67:0.59:0.66:0.65:0.37:0.58:0.37:0.44:0.64:0.59:0.23:0.31:0.38:0.32:0.54:0.62:0.58:0.47	149000000
562	3172	tr|Q8BMP9|Q8BMP9_MOUSE	200	27	22	20	Oxidation (M); Deamidation (NQ)	12900000	32900000	20300000	25000000	19800000	30600000	13700000	16100000	49700000	43600000	25200000	62100000	33000000	68600000	29000000	59500000	36700000	53900000	75700000	91500000	25800000	31100000	30600000	39000000	31200000	44800000	50100000	33500000	55900000	57100000	104000000	118000000	132000000	135000000	134000000	141000000	97700000	118000000	106000000	123000000	0.24:0.61:0.38:0.46:0.37:0.57:0.25:0.30:0.92:0.81:0.47:1.15:0.61:1.27:0.54:1.10:0.68:1.00:1.40:1.70:0.48:0.58:0.57:0.72:0.58:0.83:0.93:0.62:1.04:1.06:1.92:2.20:2.44:2.51:2.48:2.62:1.81:2.18:1.96:2.28	27800000
564	14929	sp|Q91WD5|NDUS2_MOUSE	200	60	21	21	Phosphorylation (STY); Oxidation (M); Deamidation (NQ)	7800000	13100000	10400000	11900000	10500000	11700000	9190000	10300000	16900000	14600000	7860000	10000000	9650000	11100000	7860000	8690000	9430000	9780000	14000000	17300000	12500000	14200000	16700000	18800000	14600000	14300000	28600000	21000000	29500000	28900000	46600000	53400000	75700000	81700000	58900000	76100000	44900000	50000000	41100000	58700000	0.80:1.33:1.06:1.22:1.07:1.19:0.94:1.05:1.72:1.49:0.80:1.02:0.99:1.14:0.80:0.89:0.96:1.00:1.43:1.77:1.28:1.45:1.71:1.92:1.50:1.47:2.93:2.15:3.01:2.95:4.77:5.46:7.74:8.35:6.02:7.78:4.59:5.11:4.20:6.00	10400000
569	629	sp|Q9EQP2|EHD4_MOUSE	200	49	23	16	Deamidation (NQ); Oxidation (M)	77000000	64700000	67100000	65500000	72700000	64900000	70200000	63600000	54200000	58400000	45000000	27400000	40700000	28400000	40000000	21300000	35600000	22500000	32100000	19800000	16500000	17200000	16300000	16000000	13500000	14800000	10200000	12800000	9180000	12100000	6740000	10500000	1440000	5160000	4530000	5720000	6040000	8130000	5320000	7870000	3.42:2.87:2.98:2.91:3.23:2.88:3.11:2.82:2.40:2.59:1.99:1.22:1.81:1.26:1.77:0.95:1.58:1.00:1.42:0.88:0.73:0.76:0.72:0.71:0.60:0.66:0.45:0.57:0.41:0.54:0.30:0.47:0.06:0.23:0.20:0.25:0.27:0.36:0.24:0.35	70800000
571	1461	sp|Q60932-2|VDAC1_MOUSE	200	75	18	18	Deamidation (NQ); Oxidation (M)	198000000	191000000	179000000	210000000	191000000	236000000	209000000	235000000	181000000	241000000	180000000	154000000	176000000	166000000	200000000	158000000	257000000	189000000	305000000	306000000	210000000	260000000	231000000	250000000	252000000	253000000	497000000	317000000	494000000	413000000	416000000	471000000	688000000	723000000	664000000	634000000	273000000	393000000	478000000	557000000	1.04:1.01:0.94:1.11:1.01:1.24:1.10:1.24:0.96:1.27:0.95:0.81:0.93:0.88:1.06:0.83:1.36:1.00:1.61:1.61:1.11:1.37:1.22:1.32:1.33:1.34:2.62:1.67:2.61:2.18:2.20:2.49:3.63:3.82:3.50:3.35:1.44:2.07:2.53:2.94	199000000
572	2113	sp|O88569|ROA2_MOUSE	200	51	22	22	Deamidation (NQ); Oxidation (M)	74300000	76800000	54000000	80000000	69100000	72600000	61500000	73700000	54000000	74100000	82200000	157000000	93000000	205000000	101000000	202000000	71800000	213000000	94700000	169000000	114000000	108000000	127000000	131000000	138000000	137000000	132000000	148000000	119000000	144000000	57700000	47400000	49700000	59100000	39900000	47800000	47900000	61300000	48600000	66800000	0.35:0.36:0.25:0.38:0.32:0.34:0.29:0.35:0.25:0.35:0.39:0.74:0.44:0.96:0.47:0.95:0.34:1.00:0.44:0.79:0.53:0.51:0.60:0.62:0.65:0.64:0.62:0.69:0.56:0.68:0.27:0.22:0.23:0.28:0.19:0.22:0.22:0.29:0.23:0.31	75500000
575	4444	tr|A0A1S6GWH6|A0A1S6GWH6_MOUSE	200	8	23	22	Deamidation (NQ)	5880000	4440000	5320000	4740000	5360000	3150000	5270000	4110000	2380000	3340000	8220000	4840000	6710000	6650000	6080000	5410000	4680000	6180000	2250000	1510000	11500000	7040000	7170000	8800000	8160000	7610000	2930000	5760000	4040000	4080000	0	0	0	0	0	0	0	7970	0	0	0.95:0.72:0.86:0.77:0.87:0.51:0.85:0.66:0.39:0.54:1.33:0.78:1.08:1.08:0.98:0.88:0.76:1.00:0.36:0.24:1.86:1.14:1.16:1.42:1.32:1.23:0.47:0.93:0.65:0.66:0:0:0:0:0:0:0:0.02:0:0	5160000
579	1105	sp|Q8K1M6-3|DNM1L_MOUSE	200	47	25	25	Deamidation (NQ); Oxidation (M)	28800000	21800000	33200000	28800000	34100000	31000000	34100000	28800000	28000000	26600000	36100000	30100000	35100000	29800000	34700000	27300000	29000000	27000000	19800000	16700000	29700000	27800000	26900000	26800000	22800000	23000000	13800000	20600000	12000000	18400000	21800000	22400000	5710000	7950000	9370000	8900000	18700000	19800000	21600000	18700000	1.07:0.81:1.23:1.07:1.26:1.15:1.26:1.06:1.04:0.98:1.34:1.11:1.30:1.10:1.28:1.01:1.07:1.00:0.73:0.62:1.10:1.03:0.99:0.99:0.84:0.85:0.51:0.76:0.44:0.68:0.81:0.83:0.21:0.29:0.35:0.33:0.69:0.73:0.80:0.69	25300000
582	2101	sp|Q9JMA1|UBP14_MOUSE	200	48	21	21	Deamidation (NQ); Oxidation (M)	47200000	41800000	47500000	38900000	49000000	44400000	45800000	40200000	39600000	38400000	98200000	84800000	90100000	86000000	91700000	78400000	67300000	75300000	66700000	43400000	48900000	50700000	46900000	42600000	44400000	45300000	25500000	39300000	25300000	29100000	16700000	14900000	12100000	6110000	11700000	8400000	21100000	15400000	21000000	11800000	0.63:0.56:0.63:0.52:0.65:0.59:0.61:0.53:0.53:0.51:1.30:1.13:1.20:1.14:1.22:1.04:0.89:1.00:0.89:0.58:0.65:0.67:0.62:0.57:0.59:0.60:0.34:0.52:0.34:0.39:0.22:0.20:0.16:0.08:0.16:0.11:0.28:0.20:0.28:0.16	44500000
583	60569	tr|Q8C2N9|Q8C2N9_MOUSE	200	22	23	23	Deamidation (NQ)	6560000	3850000	4090000	3100000	5300000	4690000	4180000	3150000	5000000	5240000	20600000	23900000	19000000	30500000	17800000	23800000	12200000	27800000	15300000	28900000	28600000	30500000	29200000	26000000	22900000	26500000	21000000	22900000	19800000	25100000	14200000	13300000	11500000	11400000	8970000	8200000	10300000	12300000	6310000	10200000	0.24:0.14:0.15:0.11:0.19:0.17:0.15:0.11:0.18:0.19:0.74:0.86:0.68:1.10:0.64:0.86:0.44:1.00:0.55:1.04:1.03:1.09:1.05:0.93:0.82:0.95:0.75:0.82:0.71:0.90:0.51:0.48:0.41:0.41:0.32:0.29:0.37:0.44:0.23:0.37	6220000
584	303481	tr|Q3UNJ3|Q3UNJ3_MOUSE	200	37	22	21	Deamidation (NQ); Oxidation (M)	18900000	14200000	15400000	14400000	15600000	13700000	15700000	13800000	11800000	14700000	6370000	1670000	2480000	1560000	3610000	1710000	3550000	1480000	2620000	1760000	30300000	27000000	24400000	26400000	27900000	26300000	45700000	34300000	42400000	36400000	165000000	119000000	209000000	140000000	196000000	122000000	194000000	130000000	144000000	130000000	12.76:9.55:10.37:9.71:10.51:9.24:10.58:9.30:7.98:9.92:4.30:1.13:1.67:1.06:2.43:1.16:2.39:1.00:1.77:1.19:20.45:18.18:16.45:17.80:18.82:17.75:30.85:23.11:28.60:24.58:64.00:64.00:64.00:64.00:64.00:64.00:64.00:64.00:64.00:64.00	16500000
585	1158	tr|Q6NXZ0|Q6NXZ0_MOUSE	200	41	22	22		42400000	32600000	39200000	33800000	42500000	35800000	42200000	36600000	29100000	31600000	32700000	23400000	27200000	23500000	27900000	21000000	20200000	20600000	16800000	12000000	22900000	24900000	20700000	18600000	18500000	19700000	10800000	15100000	9260000	12700000	17200000	18100000	5010000	4380000	10000000	8290000	15300000	16000000	17300000	12900000	2.06:1.58:1.90:1.64:2.06:1.74:2.05:1.78:1.41:1.53:1.59:1.14:1.32:1.14:1.35:1.02:0.98:1.00:0.82:0.58:1.11:1.21:1.00:0.90:0.90:0.96:0.52:0.73:0.45:0.62:0.84:0.88:0.24:0.21:0.49:0.40:0.74:0.78:0.84:0.63	37500000
586	2822	sp|Q04750|TOP1_MOUSE	200	28	20	20		11300000	14400000	14800000	15200000	12400000	14000000	13200000	12600000	13700000	11400000	29600000	37400000	32200000	39100000	27100000	35900000	22900000	40700000	22200000	26600000	29500000	31100000	27700000	30800000	25100000	26800000	25000000	28500000	23100000	31900000	13800000	12300000	5770000	4660000	13300000	12000000	15500000	12700000	13900000	11300000	0.28:0.35:0.36:0.37:0.30:0.34:0.33:0.31:0.34:0.28:0.73:0.92:0.79:0.96:0.67:0.88:0.56:1.00:0.54:0.65:0.73:0.76:0.68:0.76:0.62:0.66:0.61:0.70:0.57:0.78:0.34:0.30:0.14:0.11:0.33:0.29:0.38:0.31:0.34:0.28	12800000
588	3359	sp|Q9CY58|PAIRB_MOUSE	200	46	23	23	Deamidation (NQ)	16900000	34000000	27700000	33400000	27000000	37000000	28100000	31900000	36700000	31500000	98800000	159000000	101000000	168000000	82000000	142000000	72800000	135000000	113000000	87400000	90200000	87500000	101000000	91900000	77700000	89800000	63800000	81000000	59300000	74900000	33000000	29900000	14400000	12600000	17000000	14900000	29900000	40900000	26000000	33400000	0.12:0.25:0.20:0.25:0.20:0.27:0.21:0.24:0.27:0.23:0.73:1.17:0.75:1.24:0.61:1.05:0.54:1.00:0.83:0.65:0.67:0.65:0.74:0.68:0.57:0.66:0.47:0.60:0.44:0.55:0.24:0.22:0.11:0.09:0.13:0.11:0.22:0.30:0.19:0.25	25400000
589	3376	sp|Q99LE6|ABCF2_MOUSE	200	32	20	20	Deamidation (NQ)	9380000	10400000	11800000	9840000	11200000	12100000	12900000	10500000	9030000	9010000	26300000	44400000	25400000	49200000	25700000	35600000	14400000	42600000	15200000	27300000	42400000	41700000	39700000	32800000	39500000	36300000	28600000	27700000	28500000	23400000	4720000	6220000	3300000	2830000	3800000	3750000	9170000	3920000	8560000	3020000	0.22:0.24:0.28:0.23:0.26:0.28:0.30:0.25:0.21:0.21:0.62:1.04:0.60:1.16:0.60:0.84:0.34:1.00:0.36:0.64:1.00:0.98:0.93:0.77:0.93:0.85:0.67:0.65:0.67:0.55:0.11:0.15:0.08:0.07:0.09:0.09:0.22:0.09:0.20:0.07	10300000
590	5693	tr|F8WJD4|F8WJD4_MOUSE	200	26	20	20	Deamidation (NQ)	15200000	14100000	16100000	12900000	14200000	12400000	16700000	12400000	11200000	11300000	27300000	32200000	28300000	31300000	22000000	24300000	19400000	28500000	15200000	23000000	36400000	35000000	33500000	33300000	31000000	29000000	22500000	26600000	23900000	25300000	11200000	10100000	9610000	8030000	8590000	8830000	9700000	8310000	8790000	7460000	0.53:0.49:0.56:0.45:0.50:0.44:0.59:0.43:0.39:0.40:0.96:1.13:0.99:1.10:0.77:0.85:0.68:1.00:0.53:0.81:1.28:1.23:1.18:1.17:1.09:1.02:0.79:0.93:0.84:0.89:0.39:0.35:0.34:0.28:0.30:0.31:0.34:0.29:0.31:0.26	14800000
591	733	sp|Q3TW96|UAP1L_MOUSE	200	39	19	17	Deamidation (NQ); Phosphorylation (STY)	69000000	78100000	72400000	72000000	68300000	76300000	66200000	69000000	58100000	68200000	52800000	35800000	52900000	36800000	50000000	32900000	45500000	29400000	41600000	18100000	56400000	69200000	58400000	70900000	53200000	64100000	36000000	57400000	35700000	49400000	26100000	44500000	8110000	16700000	14300000	21900000	22800000	37000000	25700000	28400000	2.34:2.65:2.46:2.45:2.32:2.59:2.25:2.34:1.98:2.32:1.79:1.21:1.80:1.25:1.70:1.12:1.55:1.00:1.41:0.61:1.92:2.35:1.99:2.41:1.81:2.18:1.22:1.95:1.21:1.68:0.89:1.51:0.28:0.57:0.49:0.74:0.77:1.26:0.87:0.96	73600000
594	1047	tr|Q3UIG0|Q3UIG0_MOUSE	200	48	19	19	Oxidation (M); Deamidation (NQ)	50000000	40500000	44700000	38000000	50900000	48500000	48200000	34800000	38900000	41000000	85800000	81500000	93200000	89200000	83200000	80300000	61300000	87400000	62900000	59000000	98900000	83100000	85300000	78000000	81200000	82700000	71700000	76400000	65700000	63100000	32300000	29600000	12200000	12300000	23000000	19000000	31400000	29100000	33100000	26000000	0.57:0.46:0.51:0.43:0.58:0.55:0.55:0.40:0.45:0.47:0.98:0.93:1.07:1.02:0.95:0.92:0.70:1.00:0.72:0.67:1.13:0.95:0.98:0.89:0.93:0.95:0.82:0.87:0.75:0.72:0.37:0.34:0.14:0.14:0.26:0.22:0.36:0.33:0.38:0.30	45300000
596	1208	tr|Q543K9|Q543K9_MOUSE	200	75	19	19	Deamidation (NQ); Oxidation (M); Phosphorylation (STY)	166000000	196000000	236000000	191000000	209000000	209000000	231000000	201000000	186000000	189000000	57900000	55000000	55400000	54200000	54300000	45500000	47200000	41700000	34000000	25800000	21800000	26000000	21400000	28700000	22400000	24100000	14700000	19400000	14400000	15400000	23100000	31800000	10100000	13800000	14600000	17500000	26600000	27200000	28400000	21400000	3.98:4.69:5.65:4.59:5.02:5.02:5.55:4.81:4.45:4.52:1.39:1.32:1.33:1.30:1.30:1.09:1.13:1.00:0.81:0.62:0.52:0.62:0.51:0.69:0.54:0.58:0.35:0.47:0.35:0.37:0.55:0.76:0.24:0.33:0.35:0.42:0.64:0.65:0.68:0.51	181000000
598	2338	sp|P46061|RAGP1_MOUSE	200	39	23	22		22200000	18700000	20600000	17500000	20100000	17600000	20000000	18000000	20300000	16400000	24600000	50800000	23200000	55800000	19800000	58800000	17500000	55400000	21200000	48500000	83800000	75900000	84100000	65200000	78800000	72600000	72900000	72500000	69400000	67100000	35200000	30100000	44300000	38500000	36100000	37700000	33800000	28400000	27800000	24500000	0.40:0.34:0.37:0.32:0.36:0.32:0.36:0.32:0.37:0.30:0.44:0.92:0.42:1.01:0.36:1.06:0.32:1.00:0.38:0.87:1.51:1.37:1.52:1.18:1.42:1.31:1.32:1.31:1.25:1.21:0.63:0.54:0.80:0.69:0.65:0.68:0.61:0.51:0.50:0.44	20500000
599	1076	sp|P62908|RS3_MOUSE	200	69	20	20	Oxidation (M); Deamidation (NQ)	199000000	221000000	210000000	210000000	189000000	194000000	200000000	177000000	210000000	190000000	418000000	417000000	463000000	436000000	383000000	411000000	316000000	375000000	246000000	245000000	438000000	448000000	464000000	445000000	399000000	405000000	295000000	326000000	268000000	309000000	181000000	177000000	96600000	108000000	136000000	142000000	169000000	213000000	207000000	168000000	0.53:0.59:0.56:0.56:0.50:0.52:0.53:0.47:0.56:0.51:1.11:1.11:1.23:1.16:1.02:1.10:0.84:1.00:0.65:0.65:1.17:1.19:1.24:1.19:1.06:1.08:0.79:0.87:0.71:0.82:0.48:0.47:0.26:0.29:0.36:0.38:0.45:0.57:0.55:0.45	210000000
600	1144	sp|P61982|1433G_MOUSE	200	64	18	10	Deamidation (NQ); Oxidation (M)	183000000	149000000	163000000	145000000	177000000	136000000	165000000	130000000	138000000	138000000	277000000	148000000	271000000	153000000	272000000	120000000	192000000	149000000	189000000	87900000	120000000	113000000	108000000	86900000	103000000	106000000	62100000	91400000	57000000	70000000	115000000	109000000	38200000	57100000	62400000	58100000	86600000	106000000	115000000	80900000	1.23:1.00:1.10:0.98:1.19:0.92:1.11:0.87:0.93:0.93:1.86:1.00:1.82:1.03:1.83:0.81:1.29:1.00:1.27:0.59:0.80:0.76:0.72:0.58:0.70:0.71:0.42:0.62:0.38:0.47:0.78:0.74:0.26:0.38:0.42:0.39:0.58:0.71:0.78:0.54	166000000
601	1546	sp|Q61753|SERA_MOUSE	200	27	21	21	Deamidation (NQ); Oxidation (M)	110000000	78400000	93300000	79800000	94200000	77100000	94600000	84500000	62700000	73100000	905000000	549000000	816000000	582000000	755000000	529000000	646000000	561000000	488000000	339000000	499000000	406000000	409000000	355000000	362000000	377000000	220000000	326000000	212000000	263000000	116000000	96600000	35800000	37500000	64500000	52200000	107000000	97800000	118000000	79000000	0.20:0.14:0.17:0.14:0.17:0.14:0.17:0.15:0.11:0.13:1.61:0.98:1.45:1.04:1.35:0.94:1.15:1.00:0.87:0.60:0.89:0.72:0.73:0.63:0.64:0.67:0.39:0.58:0.38:0.47:0.21:0.17:0.06:0.07:0.11:0.09:0.19:0.17:0.21:0.14	94000000
602	1835	sp|Q9Z2I9|SUCB1_MOUSE	200	50	23	23	Deamidation (NQ)	27500000	26200000	21400000	25400000	16700000	30800000	27400000	26500000	24800000	31200000	22800000	16700000	23800000	17800000	23000000	15700000	22100000	22200000	26500000	38900000	20300000	19700000	17000000	17900000	17700000	19100000	39400000	23700000	37500000	31400000	70000000	70600000	107000000	119000000	89700000	99300000	71600000	67300000	62600000	82600000	1.24:1.18:0.97:1.15:0.75:1.39:1.23:1.19:1.12:1.41:1.03:0.75:1.07:0.80:1.04:0.71:1.00:1.00:1.19:1.75:0.92:0.89:0.77:0.81:0.80:0.86:1.77:1.07:1.69:1.42:3.15:3.18:4.83:5.35:4.05:4.48:3.23:3.03:2.82:3.73	26900000
603	2819	sp|O35685|NUDC_MOUSE	200	57	22	22	Deamidation (NQ); Oxidation (M)	20800000	19800000	16800000	18900000	29600000	17100000	24200000	19300000	18500000	13200000	86200000	77500000	76700000	84900000	78300000	67400000	44900000	75800000	51400000	41700000	96600000	91500000	72400000	66000000	97900000	91400000	49700000	78600000	42900000	56600000	14400000	7020000	0	1150000	1630000	1070000	9380000	7320000	16300000	6930000	0.27:0.26:0.22:0.25:0.39:0.23:0.32:0.25:0.24:0.17:1.14:1.02:1.01:1.12:1.03:0.89:0.59:1.00:0.68:0.55:1.27:1.21:0.96:0.87:1.29:1.21:0.66:1.04:0.57:0.75:0.19:0.09:0:0.02:0.02:0.02:0.12:0.10:0.21:0.09	23500000
604	4571	tr|Q3UBT1|Q3UBT1_MOUSE	200	66	24	17	Deamidation (NQ)	29800000	19500000	26700000	22200000	53900000	34900000	32200000	24600000	17900000	17900000	47500000	46600000	52500000	43700000	42300000	37000000	32700000	54000000	42800000	30000000	57200000	57400000	104000000	53300000	68700000	78700000	58400000	99400000	65300000	57200000	34200000	21200000	13000000	9340000	17200000	10000000	51900000	22400000	35900000	20700000	0.55:0.36:0.49:0.41:1.00:0.65:0.60:0.46:0.33:0.33:0.88:0.86:0.97:0.81:0.78:0.69:0.61:1.00:0.79:0.55:1.06:1.06:1.93:0.99:1.27:1.46:1.08:1.84:1.21:1.06:0.63:0.39:0.24:0.17:0.32:0.19:0.96:0.41:0.67:0.38	24600000
605	7165	sp|P21619|LMNB2_MOUSE	200	34	23	15	Deamidation (NQ)	14600000	9610000	14800000	9300000	14200000	11600000	13400000	12500000	9260000	9150000	12600000	7920000	10800000	11000000	11500000	10500000	11400000	11500000	8550000	16200000	9120000	6680000	7950000	10000000	9940000	8500000	10100000	7440000	9240000	9810000	2410000	2070000	2390000	3130000	3530000	2720000	4490000	1670000	3630000	3020000	1.27:0.83:1.29:0.81:1.24:1.01:1.17:1.08:0.80:0.80:1.09:0.69:0.94:0.96:1.00:0.91:0.99:1.00:0.74:1.41:0.79:0.58:0.69:0.87:0.86:0.74:0.87:0.65:0.80:0.85:0.21:0.18:0.21:0.27:0.31:0.24:0.39:0.14:0.32:0.26	13200000
607	1550	tr|Q3TF14|Q3TF14_MOUSE	200	49	22	22	Deamidation (NQ); Oxidation (M)	90900000	63300000	74600000	64100000	83200000	67400000	77100000	65900000	56500000	58800000	135000000	132000000	123000000	139000000	119000000	130000000	89700000	127000000	89600000	71800000	268000000	267000000	245000000	239000000	227000000	237000000	150000000	211000000	125000000	155000000	49400000	45800000	19200000	25300000	33100000	31300000	46600000	50200000	52700000	37900000	0.71:0.50:0.59:0.50:0.65:0.53:0.61:0.52:0.44:0.46:1.06:1.04:0.97:1.09:0.94:1.02:0.70:1.00:0.70:0.56:2.11:2.09:1.93:1.88:1.78:1.86:1.18:1.65:0.98:1.22:0.39:0.36:0.15:0.20:0.26:0.25:0.37:0.39:0.41:0.30	77100000
608	5004	tr|A2BE93|A2BE93_MOUSE	200	73	22	22	Deamidation (NQ)	51200000	63000000	50300000	56500000	49900000	60900000	49600000	56800000	52700000	54600000	240000000	356000000	244000000	362000000	179000000	370000000	131000000	257000000	221000000	148000000	232000000	235000000	227000000	201000000	229000000	205000000	133000000	184000000	122000000	140000000	45700000	37500000	18000000	12600000	21200000	21600000	31400000	46700000	36100000	39700000	0.20:0.25:0.20:0.22:0.19:0.24:0.19:0.22:0.21:0.21:0.94:1.39:0.95:1.41:0.70:1.44:0.51:1.00:0.86:0.58:0.90:0.92:0.89:0.78:0.89:0.80:0.52:0.72:0.48:0.54:0.18:0.15:0.07:0.05:0.08:0.08:0.12:0.18:0.14:0.15	57100000
610	3391	tr|Q69ZX3|Q69ZX3_MOUSE	200	9	15	3	Deamidation (NQ); Oxidation (M)	0	0	0	0	56000	0	0	0	0	0	0	0	0	0	0	0	73300	0	0	0	0	0	0	0	0	0	531000	0	0	0	3340000	2820000	1870000	1080000	1810000	1400000	1910000	1520000	2750000	2250000	-:-:-:-:64.00:-:-:-:-:-:-:-:-:-:-:-:64.00:-:-:-:-:-:-:-:-:-:64.00:-:-:-:64.00:64.00:64.00:64.00:64.00:64.00:64.00:64.00:64.00:64.00	0
612	2678	sp|Q9Z1F9|SAE2_MOUSE	200	44	22	22	Deamidation (NQ); Phosphorylation (STY)	14100000	16000000	16500000	15200000	16000000	14900000	16300000	13700000	16300000	13200000	27800000	31400000	25300000	34900000	24500000	20000000	21200000	24900000	21000000	13100000	30300000	31400000	28900000	31000000	25500000	29400000	16400000	23700000	17500000	17900000	12600000	13000000	3650000	3400000	6960000	7620000	13300000	12700000	13700000	7230000	0.57:0.64:0.66:0.61:0.64:0.60:0.65:0.55:0.65:0.53:1.12:1.26:1.01:1.40:0.98:0.80:0.85:1.00:0.84:0.52:1.21:1.26:1.16:1.24:1.02:1.18:0.66:0.95:0.70:0.72:0.50:0.52:0.15:0.14:0.28:0.31:0.53:0.51:0.55:0.29	15100000
613	15286	tr|A0A0R4J140|A0A0R4J140_MOUSE	200	19	22	22		6290000	5500000	5310000	5490000	5240000	4290000	5490000	4780000	4520000	2580000	18700000	25300000	17100000	26300000	15000000	23400000	11900000	23100000	10500000	16700000	26500000	23700000	25500000	17100000	20800000	19600000	15000000	16300000	15500000	12900000	703000	1120000	2720000	0	1320000	1390000	1020000	937000	1130000	0	0.27:0.24:0.23:0.24:0.23:0.19:0.24:0.21:0.20:0.11:0.81:1.09:0.74:1.14:0.65:1.01:0.51:1.00:0.46:0.72:1.15:1.03:1.10:0.74:0.90:0.85:0.65:0.71:0.67:0.56:0.03:0.05:0.12:0:0.06:0.06:0.04:0.04:0.05:0	5900000
614	45306	tr|A2RRJ4|A2RRJ4_MOUSE	200	24	19	19		3090000	2940000	5080000	3360000	4900000	3870000	5360000	4030000	5020000	2750000	15000000	19200000	16000000	21600000	12300000	18300000	9820000	18400000	7830000	11000000	21200000	20600000	20000000	18000000	18900000	18700000	10300000	12600000	11300000	11200000	1780000	1180000	0	0	1190000	941000	1200000	1380000	2140000	697000	0.17:0.16:0.28:0.18:0.27:0.21:0.29:0.22:0.27:0.15:0.81:1.05:0.87:1.18:0.67:1.00:0.53:1.00:0.43:0.60:1.15:1.12:1.09:0.98:1.03:1.02:0.56:0.68:0.62:0.61:0.10:0.06:0:0:0.06:0.05:0.07:0.08:0.12:0.04	3010000
615	1192	sp|P47911|RL6_MOUSE	200	55	23	23	Deamidation (NQ); Oxidation (M)	284000000	223000000	233000000	227000000	242000000	221000000	242000000	229000000	202000000	206000000	467000000	413000000	432000000	441000000	400000000	447000000	344000000	408000000	319000000	249000000	484000000	460000000	436000000	420000000	381000000	434000000	292000000	378000000	266000000	327000000	194000000	197000000	111000000	99000000	170000000	139000000	242000000	219000000	233000000	175000000	0.70:0.55:0.57:0.56:0.59:0.54:0.59:0.56:0.50:0.50:1.15:1.01:1.06:1.08:0.98:1.10:0.84:1.00:0.78:0.61:1.19:1.13:1.07:1.03:0.94:1.07:0.72:0.93:0.65:0.80:0.48:0.48:0.27:0.24:0.42:0.34:0.59:0.54:0.57:0.43	254000000
616	1734	sp|O55131|SEPT7_MOUSE	200	45	20	18	Deamidation (NQ)	49100000	55800000	49600000	49300000	58400000	47100000	45200000	38300000	46000000	40200000	34400000	24800000	42300000	24500000	27100000	22200000	24500000	21200000	32600000	14200000	35900000	56100000	33900000	32500000	28500000	34200000	28300000	35400000	30500000	27100000	97200000	114000000	61500000	72000000	76800000	71300000	98000000	89700000	103000000	78100000	2.31:2.63:2.34:2.32:2.75:2.22:2.13:1.80:2.17:1.89:1.62:1.17:1.99:1.15:1.28:1.05:1.16:1.00:1.54:0.67:1.69:2.64:1.60:1.53:1.34:1.61:1.33:1.67:1.43:1.28:4.58:5.37:2.89:3.39:3.62:3.36:4.62:4.23:4.85:3.68	52400000
620	539	sp|Q91ZJ5|UGPA_MOUSE	200	47	21	21	Deamidation (NQ)	40200000	36700000	39600000	35100000	39400000	36200000	38800000	36500000	28400000	33700000	34800000	15500000	30300000	16200000	33000000	14900000	28500000	14800000	25200000	10100000	18700000	19000000	16500000	16500000	15300000	15700000	10200000	15000000	10000000	12400000	18400000	19000000	5850000	10000000	11800000	49500000	16100000	17000000	19700000	14800000	2.72:2.48:2.68:2.38:2.67:2.45:2.63:2.47:1.92:2.28:2.35:1.05:2.05:1.09:2.24:1.01:1.93:1.00:1.70:0.69:1.27:1.29:1.11:1.12:1.03:1.06:0.69:1.01:0.68:0.84:1.25:1.28:0.40:0.68:0.80:3.35:1.09:1.15:1.33:1.00	38400000
621	1426	sp|P60122|RUVB1_MOUSE	200	54	21	21	Deamidation (NQ)	26000000	19300000	23900000	21500000	25600000	21400000	25600000	21700000	18000000	19000000	90900000	86500000	82100000	94800000	79400000	73400000	66300000	93300000	51200000	80700000	78300000	75100000	79100000	71800000	71400000	74900000	58600000	66100000	55000000	57800000	26500000	18400000	16400000	17000000	18300000	16600000	18700000	18300000	20700000	19000000	0.28:0.21:0.26:0.23:0.27:0.23:0.27:0.23:0.19:0.20:0.97:0.93:0.88:1.02:0.85:0.79:0.71:1.00:0.55:0.87:0.84:0.80:0.85:0.77:0.77:0.80:0.63:0.71:0.59:0.62:0.28:0.20:0.18:0.18:0.20:0.18:0.20:0.20:0.22:0.20	22600000
625	29885	sp|P16712|A18_VACCW	200	37	17	17	Phosphorylation (STY); Deamidation (NQ)	1510000	1380000	3360000	11700000	14300000	26100000	10500000	29700000	21000000	36100000	1180000	1640000	10900000	11900000	24900000	39400000	39600000	70300000	31600000	60700000	0	1660000	37300000	36900000	58400000	62900000	64000000	75700000	65400000	75400000	2950000	0	4540000	3970000	13500000	27400000	36400000	42000000	49100000	47800000	0.02:0.02:0.05:0.17:0.20:0.37:0.15:0.42:0.30:0.51:0.02:0.02:0.16:0.17:0.35:0.56:0.56:1.00:0.45:0.86:0:0.02:0.53:0.52:0.83:0.89:0.91:1.08:0.93:1.07:0.04:0:0.06:0.06:0.19:0.39:0.52:0.60:0.70:0.68	1450000
627	1607	sp|Q8BP47|SYNC_MOUSE	200	36	24	24	Oxidation (M)	62500000	66100000	66800000	60700000	71500000	55100000	62000000	55000000	64100000	54500000	242000000	149000000	243000000	153000000	206000000	155000000	174000000	115000000	184000000	66500000	112000000	108000000	103000000	107000000	98600000	101000000	58000000	85400000	58100000	63400000	85200000	77300000	27500000	26800000	48100000	35300000	81500000	74200000	95400000	58900000	0.54:0.58:0.58:0.53:0.62:0.48:0.54:0.48:0.56:0.48:2.11:1.30:2.12:1.33:1.79:1.35:1.52:1.00:1.60:0.58:0.98:0.94:0.90:0.93:0.86:0.88:0.51:0.74:0.51:0.55:0.74:0.67:0.24:0.23:0.42:0.31:0.71:0.65:0.83:0.51	64300000
629	4540	sp|Q91ZA3|PCCA_MOUSE	200	37	23	22		11400000	11900000	12400000	10800000	14000000	12500000	12900000	13700000	11400000	12600000	9950000	8240000	9520000	9130000	11400000	6200000	12100000	5550000	10900000	11900000	3260000	3140000	2270000	4160000	2740000	2820000	4950000	4280000	4840000	2980000	15400000	15800000	23700000	29500000	20000000	24100000	17200000	15700000	15800000	23200000	2.05:2.15:2.24:1.96:2.53:2.25:2.32:2.46:2.05:2.27:1.79:1.49:1.72:1.65:2.06:1.12:2.19:1.00:1.97:2.15:0.59:0.57:0.41:0.75:0.49:0.51:0.89:0.77:0.87:0.54:2.77:2.85:4.28:5.32:3.60:4.34:3.09:2.82:2.85:4.18	11600000
630	912	tr|Q3V1N7|Q3V1N7_MOUSE	200	37	17	17	Deamidation (NQ); Oxidation (M)	127000000	99100000	117000000	98400000	127000000	105000000	119000000	101000000	104000000	95600000	62400000	48900000	63900000	49500000	57300000	40600000	48200000	47700000	49100000	39200000	44100000	45600000	37900000	40100000	35300000	46400000	33300000	47300000	39600000	39300000	11300000	14900000	9000000	14400000	10200000	11400000	12900000	13600000	12000000	15000000	2.66:2.08:2.45:2.06:2.66:2.21:2.49:2.12:2.18:2.01:1.31:1.02:1.34:1.04:1.20:0.85:1.01:1.00:1.03:0.82:0.92:0.96:0.79:0.84:0.74:0.97:0.70:0.99:0.83:0.82:0.24:0.31:0.19:0.30:0.21:0.24:0.27:0.29:0.25:0.32	113000000
631	2495	sp|Q9D2G2|ODO2_MOUSE	200	62	22	22	Deamidation (NQ); Phosphorylation (STY); Oxidation (M)	89700000	74500000	71200000	77000000	94200000	87100000	81000000	84500000	94600000	88500000	75700000	50700000	79400000	52800000	73500000	48900000	95600000	71100000	158000000	119000000	82800000	81600000	88700000	78700000	83600000	80900000	149000000	110000000	156000000	129000000	146000000	123000000	207000000	207000000	162000000	159000000	131000000	130000000	118000000	170000000	1.26:1.05:1.00:1.08:1.33:1.23:1.14:1.19:1.33:1.25:1.07:0.71:1.12:0.74:1.03:0.69:1.35:1.00:2.22:1.67:1.16:1.15:1.25:1.11:1.18:1.14:2.10:1.54:2.19:1.82:2.06:1.73:2.91:2.92:2.28:2.24:1.85:1.83:1.66:2.39	82100000
633	606	sp|Q8CIN4|PAK2_MOUSE	200	59	23	18	Deamidation (NQ)	48200000	32400000	39200000	32700000	47000000	34700000	43500000	34300000	29200000	32000000	48600000	41400000	43100000	42200000	37500000	36200000	28100000	38100000	26400000	20100000	19900000	19500000	19300000	16800000	16700000	17200000	9940000	14800000	9850000	11100000	10900000	7890000	0	4920000	3050000	4120000	7090000	8420000	9280000	7280000	1.27:0.85:1.03:0.86:1.23:0.91:1.14:0.90:0.77:0.84:1.28:1.09:1.13:1.11:0.98:0.95:0.74:1.00:0.69:0.53:0.52:0.51:0.51:0.44:0.44:0.45:0.26:0.39:0.26:0.29:0.29:0.21:0:0.13:0.08:0.11:0.19:0.22:0.24:0.19	40300000
634	1381	sp|Q6A028|SWP70_MOUSE	200	35	19	19	Deamidation (NQ)	24000000	30300000	20200000	22700000	26400000	23300000	22000000	18200000	19200000	33100000	25100000	18500000	34600000	20900000	25700000	16800000	31800000	12600000	11500000	12000000	14200000	32900000	31300000	27500000	11300000	10500000	21300000	12900000	10300000	20300000	11100000	10200000	5390000	3190000	8690000	6580000	6780000	13100000	9830000	8460000	1.91:2.41:1.61:1.81:2.11:1.86:1.75:1.45:1.53:2.64:2.00:1.47:2.76:1.66:2.05:1.34:2.54:1.00:0.92:0.96:1.13:2.62:2.49:2.19:0.90:0.83:1.70:1.02:0.82:1.61:0.89:0.81:0.43:0.25:0.69:0.52:0.54:1.05:0.78:0.67	27100000
636	2901	sp|Q8BRF7|SCFD1_MOUSE	200	51	22	21	Deamidation (NQ)	12400000	12000000	12400000	11800000	12300000	11500000	12800000	11800000	10600000	10800000	15300000	11300000	13800000	12200000	10700000	9730000	10600000	14500000	8260000	20200000	15400000	15500000	14700000	14500000	14100000	15100000	21900000	16600000	22900000	20200000	30300000	28800000	38900000	31500000	34900000	32700000	28400000	23700000	27200000	26200000	0.85:0.83:0.86:0.81:0.84:0.79:0.88:0.81:0.73:0.74:1.05:0.77:0.95:0.84:0.73:0.67:0.73:1.00:0.57:1.39:1.06:1.06:1.01:1.00:0.97:1.04:1.51:1.14:1.58:1.39:2.08:1.98:2.67:2.16:2.40:2.25:1.95:1.63:1.87:1.80	12200000
638	5052	sp|Q9WTI7-2|MYO1C_MOUSE	200	25	18	18		4570000	6230000	5400000	5840000	5180000	7530000	4790000	6530000	4750000	7540000	3280000	5910000	4650000	1940000	3510000	4220000	3620000	5770000	3850000	4180000	3480000	3880000	3900000	2940000	4380000	2880000	5860000	3260000	7590000	4900000	21200000	21900000	29100000	21200000	22400000	16800000	18700000	13600000	14900000	15600000	0.79:1.08:0.94:1.01:0.90:1.30:0.83:1.13:0.82:1.31:0.57:1.02:0.81:0.34:0.61:0.73:0.63:1.00:0.67:0.72:0.60:0.67:0.68:0.51:0.76:0.50:1.02:0.56:1.32:0.85:3.67:3.79:5.05:3.68:3.89:2.92:3.24:2.36:2.58:2.70	5750000
639	6235	tr|Q9DBX5|Q9DBX5_MOUSE	200	32	20	20	Deamidation (NQ); Phosphorylation (STY)	14000000	15000000	11100000	14200000	12300000	13300000	12300000	11800000	15500000	11700000	61700000	43600000	61900000	45600000	53300000	38900000	49200000	39900000	51800000	29900000	26300000	23400000	24800000	25600000	21300000	22000000	18100000	21400000	19500000	21600000	44000000	15000000	37100000	48100000	32100000	31600000	36900000	45900000	38000000	56300000	0.35:0.37:0.28:0.35:0.31:0.33:0.31:0.29:0.39:0.29:1.54:1.09:1.55:1.14:1.33:0.97:1.23:1.00:1.30:0.75:0.66:0.59:0.62:0.64:0.53:0.55:0.45:0.53:0.49:0.54:1.10:0.38:0.93:1.20:0.80:0.79:0.92:1.15:0.95:1.41	14500000
640	991	sp|Q9D2V7|CORO7_MOUSE	200	32	16	16	Deamidation (NQ); Oxidation (M)	13400000	78500000	29100000	85000000	27700000	25400000	32900000	26100000	17200000	21000000	10200000	1440000	9010000	1460000	11700000	1340000	3680000	4160000	3820000	761000	526000	532000	0	0	0	1090000	0	772000	0	0	799000	1620000	0	0	1180000	249000	875000	0	673000	763000	3.23:18.88:7.01:20.45:6.67:6.10:7.92:6.28:4.13:5.04:2.44:0.35:2.17:0.35:2.82:0.32:0.89:1.00:0.92:0.18:0.13:0.13:0:0:0:0.26:0:0.19:0:0:0.19:0.39:0:0:0.28:0.06:0.21:0:0.16:0.18	80700000
641	1204	sp|Q9D8U8|SNX5_MOUSE	200	55	21	21		108000000	94300000	101000000	91200000	109000000	93700000	98900000	82300000	72000000	82600000	85800000	44700000	75900000	47600000	73300000	39300000	55900000	45600000	47300000	216000000	17100000	16100000	15300000	14400000	14700000	15600000	111000000	11500000	106000000	9360000	11900000	14500000	1440000	4960000	6390000	7570000	10400000	12700000	13500000	11300000	2.37:2.07:2.23:2.00:2.39:2.06:2.17:1.80:1.58:1.81:1.88:0.98:1.67:1.05:1.61:0.86:1.23:1.00:1.04:4.74:0.38:0.35:0.34:0.32:0.32:0.34:2.44:0.25:2.33:0.21:0.26:0.32:0.03:0.11:0.14:0.17:0.23:0.28:0.30:0.25	101000000
642	1214	sp|P49710|HCLS1_MOUSE	200	45	24	24		96000000	52600000	88200000	57700000	118000000	83100000	101000000	73100000	44300000	61700000	57400000	41700000	51700000	41900000	58700000	27200000	35000000	39800000	41100000	25400000	9700000	7080000	15900000	3720000	13100000	17900000	12300000	17800000	17500000	10500000	10800000	10200000	7340000	11600000	11100000	10800000	22100000	7650000	16600000	10900000	2.41:1.32:2.21:1.45:2.97:2.09:2.54:1.83:1.11:1.55:1.44:1.05:1.30:1.05:1.47:0.68:0.88:1.00:1.03:0.64:0.24:0.18:0.40:0.09:0.33:0.45:0.31:0.45:0.44:0.26:0.27:0.26:0.18:0.29:0.28:0.27:0.55:0.19:0.42:0.27	74300000
643	5163	sp|Q9CU62|SMC1A_MOUSE	200	18	19	19		17900000	13800000	17100000	13800000	15700000	13800000	19000000	15000000	9650000	13600000	19900000	13600000	19200000	14600000	19400000	10200000	14600000	15800000	11300000	11000000	14900000	15200000	12600000	10600000	8970000	10100000	8110000	9460000	6800000	7060000	5050000	5690000	5190000	5770000	6010000	5730000	5020000	3150000	2950000	2910000	1.14:0.87:1.08:0.87:1.00:0.87:1.21:0.95:0.61:0.86:1.26:0.86:1.21:0.93:1.23:0.65:0.92:1.00:0.72:0.69:0.94:0.96:0.80:0.67:0.57:0.64:0.51:0.60:0.43:0.45:0.32:0.36:0.33:0.37:0.38:0.36:0.32:0.20:0.19:0.18	15900000
644	8518	tr|A0A2I2MDF3|A0A2I2MDF3_VACCW	200	62	19	19	Oxidation (M)	10200000	40200000	231000000	472000000	334000000	617000000	384000000	698000000	440000000	797000000	38200000	21700000	739000000	439000000	1270000000	587000000	966000000	462000000	861000000	494000000	36000000	32500000	535000000	553000000	409000000	459000000	257000000	265000000	199000000	284000000	26100000	35400000	197000000	194000000	402000000	353000000	528000000	422000000	530000000	418000000	0.02:0.09:0.50:1.02:0.72:1.34:0.83:1.51:0.95:1.73:0.08:0.05:1.60:0.95:2.75:1.27:2.09:1.00:1.87:1.07:0.08:0.07:1.16:1.20:0.89:0.99:0.56:0.57:0.43:0.61:0.06:0.08:0.43:0.42:0.87:0.76:1.14:0.91:1.15:0.90	25500000
645	961	tr|D3Z041|D3Z041_MOUSE	200	34	20	17	Deamidation (NQ)	22000000	21000000	21100000	21300000	22200000	22600000	21900000	20900000	23200000	20200000	10200000	11000000	14500000	11100000	10600000	7570000	11600000	12500000	14300000	16600000	6920000	8170000	8200000	8240000	6210000	6850000	11900000	10400000	11000000	11500000	3560000	3730000	6060000	5370000	8410000	5560000	7110000	4430000	3560000	6080000	1.76:1.68:1.69:1.70:1.78:1.80:1.75:1.67:1.86:1.61:0.82:0.88:1.16:0.89:0.85:0.61:0.93:1.00:1.15:1.33:0.55:0.65:0.66:0.66:0.50:0.55:0.95:0.83:0.88:0.92:0.28:0.30:0.48:0.43:0.67:0.44:0.57:0.35:0.29:0.49	21500000
646	1893	sp|Q9Z1N5|DX39B_MOUSE	200	41	18	10	Oxidation (M); Deamidation (NQ)	41200000	54800000	49300000	47100000	42200000	47800000	49800000	47500000	49500000	44300000	69700000	83200000	66300000	88300000	73800000	82100000	59500000	79400000	56200000	107000000	141000000	145000000	156000000	156000000	153000000	138000000	185000000	136000000	183000000	149000000	63200000	64500000	78700000	81100000	75900000	93000000	62600000	54900000	52800000	38300000	0.52:0.69:0.62:0.59:0.53:0.60:0.63:0.60:0.62:0.56:0.88:1.05:0.84:1.11:0.93:1.03:0.75:1.00:0.71:1.34:1.78:1.83:1.96:1.96:1.92:1.74:2.33:1.71:2.31:1.88:0.80:0.81:0.99:1.02:0.96:1.17:0.79:0.69:0.66:0.48	48000000
647	15101	sp|P03295|VP8_VACCW	200	61	17	17	Oxidation (M); Deamidation (NQ)	2560000	33200000	7930000	45700000	58600000	135000000	120000000	249000000	182000000	367000000	13500000	11300000	34100000	23600000	102000000	209000000	265000000	537000000	450000000	688000000	15400000	12500000	91000000	94800000	290000000	332000000	468000000	469000000	534000000	540000000	12100000	14600000	16100000	17300000	60500000	70900000	175000000	216000000	319000000	228000000	0.02:0.06:0.02:0.09:0.11:0.25:0.22:0.46:0.34:0.68:0.03:0.02:0.06:0.04:0.19:0.39:0.49:1.00:0.84:1.28:0.03:0.02:0.17:0.18:0.54:0.62:0.87:0.87:0.99:1.01:0.02:0.03:0.03:0.03:0.11:0.13:0.33:0.40:0.59:0.42	23200000
648	454915	sp|Q9EPR5|SORC2_MOUSE	200	18	20	20		0	0	0	0	0	0	0	0	0	0	0	3250000	0	3760000	0	0	0	0	1260000	0	0	0	0	0	0	0	1740000	0	0	0	31800000	26200000	46500000	20400000	33700000	26300000	32800000	23100000	26900000	23300000	-:-:-:-:-:-:-:-:-:-:-:64.00:-:64.00:-:-:-:-:64.00:-:-:-:-:-:-:-:64.00:-:-:-:64.00:64.00:64.00:64.00:64.00:64.00:64.00:64.00:64.00:64.00	0
649	1112	sp|Q6ZWX6|IF2A_MOUSE	200	56	19	19	Deamidation (NQ); Oxidation (M)	84200000	59800000	70700000	56200000	71900000	59600000	74700000	58800000	58200000	57000000	139000000	111000000	131000000	121000000	127000000	111000000	94900000	122000000	96100000	85200000	125000000	120000000	116000000	92700000	106000000	103000000	92100000	101000000	87200000	83300000	55100000	51700000	26400000	28900000	39600000	37800000	55200000	50600000	61000000	42700000	0.69:0.49:0.58:0.46:0.59:0.49:0.61:0.48:0.48:0.47:1.14:0.91:1.07:0.99:1.05:0.91:0.78:1.00:0.79:0.70:1.03:0.99:0.96:0.76:0.87:0.84:0.76:0.83:0.72:0.68:0.45:0.43:0.22:0.24:0.33:0.31:0.45:0.42:0.50:0.35	72000000
650	6368	sp|Q9D6Z1|NOP56_MOUSE	200	44	23	23	Phosphorylation (STY)	9660000	9200000	8830000	7020000	16800000	11500000	16100000	11000000	10800000	10800000	27600000	19700000	23700000	13700000	27700000	16500000	32400000	23500000	29500000	52900000	25200000	34700000	24300000	28200000	22000000	32400000	37100000	45600000	36100000	44500000	31800000	21400000	31300000	26100000	37700000	34000000	43000000	21500000	28400000	26400000	0.41:0.39:0.38:0.30:0.72:0.49:0.69:0.47:0.46:0.46:1.18:0.84:1.01:0.58:1.18:0.70:1.38:1.00:1.26:2.25:1.08:1.48:1.04:1.20:0.94:1.38:1.58:1.94:1.54:1.90:1.35:0.91:1.33:1.11:1.61:1.45:1.83:0.92:1.21:1.13	10900000
651	2062	sp|P62631|EF1A2_MOUSE	200	39	18	2	Oxidation (M); Deamidation (NQ); Phosphorylation (STY)	16500000	9710000	18300000	14200000	18300000	15500000	22900000	20400000	7810000	13300000	30500000	28600000	30900000	28300000	29200000	19800000	25500000	28300000	22900000	19900000	30400000	37900000	33000000	31500000	29700000	39200000	26200000	32100000	29800000	28300000	14900000	8610000	0	0	5870000	0	19500000	9300000	13900000	13700000	0.58:0.34:0.65:0.50:0.65:0.55:0.81:0.72:0.28:0.47:1.08:1.01:1.09:1.00:1.03:0.70:0.90:1.00:0.81:0.70:1.08:1.34:1.17:1.11:1.05:1.39:0.93:1.14:1.05:1.00:0.53:0.30:0:0:0.21:0:0.69:0.33:0.49:0.48	13100000
652	1355	tr|Q52KC1|Q52KC1_MOUSE	200	45	19	3	Oxidation (M)	2940000	2440000	2810000	1480000	3030000	1920000	2640000	2050000	3820000	1580000	3440000	810000	6500000	2240000	4760000	1890000	3790000	1690000	5110000	806000	1680000	0	0	1680000	0	943000	0	228000	0	1230000	13000000	19800000	3550000	6760000	6850000	8420000	10300000	14400000	11800000	11600000	1.74:1.45:1.66:0.88:1.79:1.14:1.56:1.22:2.26:0.94:2.03:0.48:3.85:1.32:2.82:1.12:2.24:1.00:3.02:0.48:0.99:0:0:1.00:0:0.56:0:0.13:0:0.73:7.67:11.70:2.10:4.00:4.05:4.98:6.09:8.51:6.99:6.84	3080000
653	1578	tr|A0A0A6YX18|A0A0A6YX18_MOUSE	200	49	20	19	Deamidation (NQ); Oxidation (M); Phosphorylation (STY)	67800000	63200000	69500000	68800000	84100000	75200000	77700000	81700000	53700000	66000000	47600000	29700000	41600000	30700000	45200000	24500000	48700000	27100000	39800000	22600000	9600000	10200000	8220000	6300000	9030000	8720000	7300000	6220000	7120000	4630000	14600000	17600000	11800000	12300000	11600000	14100000	15000000	16400000	15800000	18000000	2.50:2.33:2.56:2.54:3.10:2.77:2.86:3.01:1.98:2.43:1.75:1.09:1.54:1.13:1.67:0.90:1.80:1.00:1.47:0.83:0.35:0.38:0.30:0.23:0.33:0.32:0.27:0.23:0.26:0.17:0.54:0.65:0.44:0.45:0.43:0.52:0.55:0.60:0.58:0.66	65500000
654	1969	sp|O08529|CAN2_MOUSE	200	36	18	18	Deamidation (NQ); Oxidation (M)	31600000	51900000	39000000	47200000	31900000	42100000	36600000	37500000	43800000	39100000	14700000	1610000	12800000	1550000	14000000	4330000	8340000	3620000	9330000	0	30700000	27900000	34900000	33800000	31000000	30600000	15100000	25200000	18300000	18000000	62300000	63100000	17400000	29400000	31500000	29200000	42200000	55400000	56900000	47400000	8.72:14.31:10.76:13.03:8.80:11.61:10.10:10.34:12.07:10.78:4.06:0.44:3.52:0.43:3.85:1.19:2.30:1.00:2.57:0:8.48:7.71:9.63:9.34:8.54:8.45:4.17:6.95:5.05:4.97:17.19:17.42:4.80:8.12:8.68:8.06:11.65:15.27:15.71:13.08	41700000
655	2750	sp|Q8BK64|AHSA1_MOUSE	200	70	21	21	Deamidation (NQ)	217000000	123000000	170000000	154000000	245000000	168000000	281000000	209000000	77200000	154000000	81000000	85500000	55300000	99200000	73600000	73200000	72800000	77300000	54000000	51200000	50400000	55600000	59500000	68200000	50400000	57800000	31300000	43600000	38000000	41400000	37100000	33100000	23800000	36700000	35400000	27300000	34700000	27500000	34200000	43800000	2.81:1.59:2.20:1.99:3.17:2.18:3.64:2.70:1.00:1.99:1.05:1.11:0.72:1.28:0.95:0.95:0.94:1.00:0.70:0.66:0.65:0.72:0.77:0.88:0.65:0.75:0.40:0.56:0.49:0.54:0.48:0.43:0.31:0.47:0.46:0.35:0.45:0.36:0.44:0.57	170000000
656	6726	sp|Q6NV83-3|SR140_MOUSE	200	23	21	21		5400000	7060000	9020000	7390000	6250000	8770000	4270000	7600000	7430000	4500000	12500000	15000000	12500000	16700000	13500000	16900000	11900000	14700000	5810000	18200000	13200000	13500000	12700000	13300000	12300000	11800000	17000000	13600000	17400000	14100000	7210000	5790000	8820000	5540000	10800000	6560000	9870000	4930000	6890000	1400000	0.37:0.48:0.61:0.50:0.42:0.60:0.29:0.52:0.51:0.31:0.85:1.02:0.85:1.14:0.92:1.15:0.81:1.00:0.39:1.24:0.89:0.92:0.86:0.91:0.83:0.80:1.16:0.93:1.19:0.96:0.49:0.39:0.60:0.38:0.74:0.45:0.67:0.34:0.47:0.10	7360000
657	29919	sp|P20636|ETF2_VACCW	200	35	21	21		19800000	15600000	15100000	17900000	19500000	19400000	18300000	23700000	15500000	31800000	11100000	5590000	10300000	5940000	13300000	14900000	14200000	20800000	19300000	25000000	17800000	17500000	18000000	17200000	17100000	34700000	31400000	24200000	33700000	36400000	73000000	72000000	42100000	33000000	51300000	49300000	73900000	70400000	84200000	57400000	0.96:0.75:0.73:0.86:0.94:0.93:0.88:1.14:0.75:1.53:0.53:0.27:0.50:0.29:0.64:0.72:0.69:1.00:0.93:1.21:0.86:0.84:0.87:0.83:0.82:1.67:1.51:1.17:1.62:1.75:3.52:3.47:2.03:1.59:2.47:2.37:3.56:3.39:4.05:2.77	17700000
658	224781	sp|Q8K298|ANLN_MOUSE	200	26	21	21	Deamidation (NQ); Phosphorylation (STY)	658000	1580000	583000	554000	95900	711000	0	214000	2850000	865000	1190000	6460000	1570000	8130000	450000	5730000	1030000	6380000	1510000	5910000	18200000	17200000	17600000	16600000	15900000	15000000	15700000	13300000	14400000	12900000	831000	1600000	0	1240000	0	448000	225000	147000	317000	86400	0.10:0.25:0.09:0.09:0.02:0.11:0:0.03:0.45:0.14:0.19:1.01:0.25:1.27:0.07:0.90:0.16:1.00:0.24:0.93:2.86:2.69:2.76:2.60:2.50:2.36:2.46:2.09:2.26:2.02:0.13:0.25:0:0.19:0:0.07:0.04:0.02:0.05:0.02	2240000
660	1673	sp|Q8C1B7-3|SEP11_MOUSE	200	52	23	13	Deamidation (NQ)	39100000	37000000	36600000	33300000	43000000	36400000	35600000	33000000	27000000	30100000	37400000	35200000	33200000	32500000	30500000	24500000	24200000	24000000	22700000	17600000	36200000	39300000	37100000	34400000	34000000	33600000	28900000	37200000	31600000	29200000	91300000	101000000	47300000	70900000	60500000	62000000	87800000	80500000	80800000	73800000	1.63:1.54:1.52:1.39:1.79:1.52:1.49:1.38:1.12:1.25:1.56:1.47:1.38:1.35:1.27:1.02:1.01:1.00:0.95:0.73:1.51:1.64:1.55:1.44:1.42:1.40:1.20:1.55:1.32:1.22:3.80:4.23:1.97:2.96:2.52:2.58:3.66:3.36:3.37:3.07	38100000
661	3824	sp|Q8BMA6|SRP68_MOUSE	200	34	23	23		18500000	18200000	22100000	19400000	21400000	19000000	22700000	19800000	14700000	18300000	26100000	17200000	22400000	17800000	21200000	16500000	21000000	18000000	14400000	15600000	34200000	33800000	34400000	32000000	32000000	28500000	37400000	28200000	33800000	26900000	12100000	11300000	8060000	7890000	11800000	10700000	14900000	13000000	15200000	11400000	1.02:1.01:1.23:1.08:1.19:1.06:1.26:1.10:0.82:1.01:1.45:0.95:1.24:0.99:1.18:0.92:1.17:1.00:0.80:0.87:1.90:1.88:1.91:1.77:1.77:1.58:2.07:1.56:1.88:1.49:0.67:0.62:0.45:0.44:0.66:0.60:0.83:0.72:0.85:0.63	18300000
662	1376	sp|P08752|GNAI2_MOUSE	200	50	18	9	Oxidation (M); Deamidation (NQ)	129000000	110000000	130000000	106000000	127000000	112000000	128000000	101000000	103000000	107000000	42800000	23100000	38700000	24000000	38300000	19200000	38800000	24600000	32000000	33400000	31500000	26200000	28500000	24000000	31400000	26800000	51400000	34100000	53600000	42300000	81300000	82500000	107000000	106000000	100000000	84200000	86900000	79000000	72700000	92300000	5.25:4.47:5.28:4.31:5.14:4.56:5.22:4.12:4.19:4.35:1.74:0.94:1.57:0.97:1.56:0.78:1.58:1.00:1.30:1.36:1.28:1.07:1.16:0.97:1.28:1.09:2.09:1.39:2.18:1.72:3.31:3.35:4.35:4.32:4.07:3.42:3.53:3.21:2.95:3.75	119000000
663	2602	sp|Q99JI4|PSMD6_MOUSE	200	46	17	17	Deamidation (NQ)	1620000000	1430000000	27700000	21700000	28000000	23900000	26200000	1610000000	17000000	21900000	46200000	25500000	1200000000	34900000	43600000	25900000	32500000	29500000	19600000	29100000	1380000000	987000000	43100000	1610000000	709000000	42500000	939000000	37500000	31900000	41200000	25400000	18100000	16800000	20300000	23000000	22200000	25900000	26100000	21000000	20200000	54.72:48.43:0.94:0.74:0.95:0.81:0.89:54.45:0.58:0.74:1.57:0.86:40.70:1.18:1.48:0.88:1.10:1.00:0.67:0.98:46.63:33.44:1.46:54.63:24.02:1.44:31.80:1.27:1.08:1.39:0.86:0.61:0.57:0.69:0.78:0.75:0.88:0.88:0.71:0.68	1520000000
665	5467	sp|Q9DBR1|XRN2_MOUSE	200	22	18	18	Deamidation (NQ)	13900000	8350000	12300000	8470000	13600000	10600000	12800000	9780000	8310000	4890000	27900000	20200000	22500000	22300000	24700000	16000000	21600000	21400000	16200000	15200000	23400000	23300000	21500000	21800000	16800000	22800000	26400000	25700000	26900000	19800000	8970000	5570000	6780000	7350000	8810000	3450000	10100000	5040000	5630000	7770000	0.65:0.39:0.58:0.40:0.63:0.50:0.60:0.46:0.39:0.23:1.30:0.94:1.05:1.04:1.15:0.75:1.01:1.00:0.76:0.71:1.10:1.09:1.01:1.02:0.78:1.06:1.23:1.20:1.26:0.93:0.42:0.26:0.32:0.34:0.41:0.16:0.47:0.24:0.26:0.36	11100000
667	12088	sp|Q922U1|PRPF3_MOUSE	200	39	19	19	Deamidation (NQ)	4040000	3360000	3080000	3260000	4640000	2690000	4360000	2880000	3530000	2260000	14400000	17900000	12100000	18300000	12200000	15800000	8970000	20400000	8720000	22800000	18700000	19300000	18400000	14600000	17100000	16900000	21100000	19100000	18400000	17400000	4970000	4560000	8830000	8770000	7960000	8230000	6500000	4230000	4540000	3190000	0.20:0.16:0.15:0.16:0.23:0.13:0.21:0.14:0.17:0.11:0.71:0.88:0.60:0.90:0.60:0.77:0.44:1.00:0.43:1.12:0.92:0.95:0.91:0.72:0.84:0.83:1.04:0.94:0.90:0.85:0.24:0.22:0.43:0.43:0.39:0.40:0.32:0.21:0.22:0.16	3890000
668	12297	tr|Q3TLE2|Q3TLE2_MOUSE	200	50	21	21	Oxidation (M); Deamidation (NQ)	622000	600000	3590000	5820000	6790000	8190000	6670000	7510000	6940000	7810000	1010000	872000	6540000	5850000	5740000	11700000	4640000	11300000	6050000	6120000	15000000	17000000	18700000	16500000	20100000	17100000	14600000	15700000	11100000	13000000	41900000	48200000	21700000	18900000	33200000	30000000	50300000	40900000	51700000	30800000	0.05:0.05:0.32:0.51:0.60:0.72:0.59:0.66:0.61:0.69:0.09:0.08:0.58:0.52:0.51:1.04:0.41:1.00:0.53:0.54:1.32:1.50:1.65:1.46:1.77:1.51:1.29:1.39:0.98:1.15:3.70:4.25:1.91:1.67:2.93:2.65:4.44:3.61:4.56:2.72	1220000
670	586	sp|Q99KQ4|NAMPT_MOUSE	200	49	21	21		42000000	59500000	70700000	56000000	56200000	68300000	47800000	61000000	44400000	60100000	46100000	44300000	34300000	48500000	43000000	34300000	40900000	37700000	37100000	23400000	16100000	18900000	22700000	19100000	18400000	24800000	12500000	19100000	13400000	15300000	3200000	1420000	2710000	1940000	622000	1070000	2090000	1480000	3050000	1230000	1.12:1.58:1.88:1.49:1.49:1.81:1.27:1.62:1.18:1.59:1.22:1.18:0.91:1.29:1.14:0.91:1.09:1.00:0.98:0.62:0.43:0.50:0.60:0.51:0.49:0.66:0.33:0.51:0.36:0.41:0.08:0.04:0.07:0.05:0.02:0.03:0.06:0.04:0.08:0.03	61400000
672	195987	sp|Q921X9|PDIA5_MOUSE	200	55	19	19	Deamidation (NQ); Oxidation (M)	0	2020000	1820000	842000	2740000	2620000	2380000	1100000	2800000	1810000	5310000	5600000	6680000	5040000	6880000	5750000	6520000	5230000	14000000	10100000	4970000	5460000	10600000	4390000	6400000	8510000	16100000	14400000	19200000	17700000	79400000	59800000	79000000	64500000	100000000	59500000	87400000	56900000	79500000	78000000	0:0.39:0.35:0.16:0.52:0.50:0.45:0.21:0.53:0.35:1.01:1.07:1.28:0.96:1.31:1.10:1.25:1.00:2.67:1.93:0.95:1.04:2.02:0.84:1.22:1.63:3.07:2.76:3.67:3.39:15.17:11.43:15.08:12.32:19.18:11.38:16.71:10.88:15.18:14.90	2020000
675	1668	sp|Q8BPU7|ELMO1_MOUSE	200	38	21	17	Deamidation (NQ)	31900000	18100000	26900000	16800000	30800000	23200000	31700000	24300000	16100000	19500000	36500000	26000000	28300000	23400000	26700000	17300000	21800000	25600000	10800000	14700000	3240000	3120000	2600000	691000	461000	2520000	244000	377000	260000	2020000	1730000	2420000	0	0	0	0	2020000	1590000	2340000	1300000	1.25:0.71:1.05:0.65:1.20:0.91:1.24:0.95:0.63:0.76:1.42:1.02:1.10:0.91:1.04:0.68:0.85:1.00:0.42:0.57:0.13:0.12:0.10:0.03:0.02:0.10:0.02:0.02:0.02:0.08:0.07:0.09:0:0:0:0:0.08:0.06:0.09:0.05	27500000
676	1182	sp|Q8BMF4|ODP2_MOUSE	200	44	19	19	Oxidation (M); Phosphorylation (STY)	67900000	48100000	61600000	53100000	64600000	63900000	67800000	65700000	54700000	65800000	75600000	37700000	70600000	43000000	82000000	38100000	94900000	62400000	120000000	116000000	104000000	103000000	112000000	90600000	120000000	105000000	214000000	146000000	207000000	171000000	123000000	124000000	181000000	215000000	152000000	175000000	128000000	110000000	98200000	141000000	1.09:0.77:0.99:0.85:1.03:1.02:1.09:1.05:0.88:1.05:1.21:0.60:1.13:0.69:1.31:0.61:1.52:1.00:1.93:1.85:1.67:1.65:1.79:1.45:1.92:1.69:3.43:2.34:3.32:2.74:1.97:1.98:2.89:3.44:2.43:2.80:2.05:1.77:1.57:2.26	59000000
677	1421	sp|P24369|PPIB_MOUSE	200	68	19	18	Deamidation (NQ); Oxidation (M)	245000000	207000000	238000000	234000000	268000000	253000000	277000000	242000000	199000000	247000000	123000000	81400000	106000000	93600000	128000000	70800000	149000000	101000000	161000000	165000000	66000000	100000000	111000000	103000000	116000000	104000000	184000000	150000000	192000000	166000000	346000000	299000000	358000000	456000000	459000000	314000000	369000000	289000000	308000000	450000000	2.42:2.04:2.35:2.31:2.65:2.50:2.74:2.39:1.97:2.44:1.22:0.80:1.05:0.93:1.27:0.70:1.47:1.00:1.60:1.63:0.65:0.99:1.09:1.02:1.15:1.03:1.82:1.48:1.90:1.65:3.43:2.96:3.54:4.51:4.54:3.10:3.65:2.86:3.05:4.46	226000000
678	1874	tr|Q3V471|Q3V471_MOUSE	200	67	14	14	Deamidation (NQ); Oxidation (M)	1130000000	887000000	841000000	901000000	1240000000	871000000	730000000	688000000	423000000	830000000	117000000	30800000	101000000	33400000	152000000	30000000	91800000	25000000	58300000	12600000	78000000	49100000	74200000	37000000	105000000	55300000	45900000	47300000	48600000	30300000	1750000	2650000	0	1780000	0	0	0	4150000	0	4450000	45.07:35.44:33.58:35.99:49.39:34.81:29.17:27.49:16.88:33.15:4.67:1.23:4.02:1.33:6.07:1.20:3.67:1.00:2.33:0.50:3.12:1.96:2.97:1.48:4.18:2.21:1.84:1.89:1.94:1.21:0.07:0.11:0:0.07:0:0:0:0.17:0:0.18	1010000000
679	303467	tr|Q8C1W8|Q8C1W8_MOUSE	200	25	21	21		3650000	2520000	2820000	5700000	512000	2950000	3440000	3190000	452000	3000000	2790000	494000	3800000	304000	5690000	1980000	933000	1980000	2910000	1140000	20400000	20500000	21000000	17100000	22600000	20800000	36000000	27600000	36500000	31900000	908000	902000	1000000	1020000	1170000	1300000	726000	2100000	964000	930000	1.85:1.28:1.42:2.88:0.26:1.49:1.74:1.61:0.23:1.52:1.41:0.25:1.92:0.15:2.88:1.00:0.47:1.00:1.47:0.57:10.33:10.37:10.62:8.65:11.43:10.49:18.22:13.94:18.46:16.15:0.46:0.46:0.51:0.52:0.59:0.66:0.37:1.06:0.49:0.47	3090000
680	1122	sp|Q8BYW1|RHG25_MOUSE	200	30	18	18		43400000	38200000	48500000	44700000	50000000	46200000	48500000	38000000	26900000	36800000	18900000	7540000	16300000	5650000	19900000	4700000	13900000	7680000	13500000	5420000	2360000	3860000	2000000	1430000	2230000	2990000	8480000	5680000	8730000	10400000	4030000	826000	2670000	3870000	2080000	2560000	1730000	4170000	533000	2960000	5.65:4.97:6.30:5.82:6.50:6.01:6.31:4.94:3.50:4.78:2.46:0.98:2.12:0.74:2.59:0.61:1.81:1.00:1.76:0.70:0.31:0.50:0.26:0.19:0.29:0.39:1.10:0.74:1.14:1.36:0.52:0.11:0.35:0.50:0.27:0.33:0.23:0.54:0.07:0.38	41900000
681	1207	sp|Q8VBT6|APOBR_MOUSE	200	27	18	18	Phosphorylation (STY); Deamidation (NQ)	10300000	11800000	13200000	11100000	10100000	11100000	16200000	9020000	11500000	11600000	9020000	4550000	11800000	5450000	8400000	5570000	7550000	2230000	13300000	9410000	0	1920000	1760000	583000	0	584000	3290000	3130000	3140000	3490000	9860000	7780000	10100000	8760000	8200000	6320000	7690000	7450000	5840000	9090000	4.62:5.32:5.93:4.97:4.52:4.97:7.26:4.05:5.18:5.21:4.05:2.04:5.27:2.45:3.77:2.50:3.39:1.00:5.96:4.22:0:0.86:0.79:0.26:0:0.26:1.48:1.41:1.41:1.56:4.42:3.49:4.55:3.93:3.68:2.84:3.45:3.34:2.62:4.08	12200000
682	3186	sp|O08547|SC22B_MOUSE	200	58	17	17	Oxidation (M)	28200000	37900000	36800000	33900000	37500000	39400000	36500000	35700000	35400000	34400000	73400000	49400000	73100000	50900000	76400000	44900000	85800000	60700000	99800000	102000000	50800000	58500000	53900000	52500000	55000000	61900000	94400000	78300000	109000000	87300000	127000000	138000000	150000000	173000000	149000000	144000000	137000000	118000000	114000000	141000000	0.46:0.62:0.61:0.56:0.62:0.65:0.60:0.59:0.58:0.57:1.21:0.81:1.21:0.84:1.26:0.74:1.41:1.00:1.65:1.68:0.84:0.96:0.89:0.87:0.91:1.02:1.56:1.29:1.80:1.44:2.09:2.28:2.47:2.85:2.45:2.37:2.26:1.94:1.88:2.32	35200000
684	1704	sp|P62270|RS18_MOUSE	200	61	18	18	Deamidation (NQ); Oxidation (M)	150000000	157000000	136000000	138000000	132000000	133000000	123000000	118000000	116000000	125000000	298000000	322000000	313000000	371000000	268000000	351000000	150000000	308000000	166000000	147000000	345000000	353000000	339000000	324000000	332000000	325000000	209000000	270000000	190000000	216000000	81300000	92500000	36300000	38100000	56400000	60900000	94400000	98800000	107000000	73300000	0.49:0.51:0.44:0.45:0.43:0.43:0.40:0.38:0.38:0.41:0.97:1.05:1.02:1.21:0.87:1.14:0.49:1.00:0.54:0.48:1.12:1.15:1.10:1.05:1.08:1.06:0.68:0.88:0.62:0.70:0.26:0.30:0.12:0.12:0.18:0.20:0.31:0.32:0.35:0.24	154000000
685	454912	sp|P37804|TAGL_MOUSE	200	74	18	18	Deamidation (NQ); Oxidation (M)	3110000	2200000	2740000	1420000	2970000	1680000	2200000	2070000	2690000	1660000	0	1470000	2020000	1240000	1940000	857000	2380000	2010000	1140000	3810000	0	0	1330000	1590000	1100000	0	0	1020000	0	1060000	346000000	211000000	45500000	84800000	127000000	82900000	188000000	214000000	246000000	113000000	1.55:1.09:1.36:0.71:1.48:0.83:1.09:1.03:1.34:0.83:0:0.73:1.00:0.62:0.97:0.43:1.18:1.00:0.57:1.89:0:0:0.66:0.79:0.55:0:0:0.50:0:0.53:64.00:64.00:22.59:42.14:63.08:41.15:64.00:64.00:64.00:56.15	2650000
687	5130	tr|Q3TST0|Q3TST0_MOUSE	200	26	19	19	Deamidation (NQ)	33400000	24800000	25800000	25900000	27500000	27700000	28000000	25000000	27200000	25400000	53000000	43300000	53700000	49500000	52400000	51500000	36900000	50400000	48600000	48600000	71900000	70400000	69600000	54700000	61700000	60900000	54500000	52900000	44700000	56000000	20900000	23800000	19300000	21800000	21900000	23400000	24900000	22700000	24700000	18700000	0.66:0.49:0.51:0.51:0.55:0.55:0.56:0.50:0.54:0.50:1.05:0.86:1.06:0.98:1.04:1.02:0.73:1.00:0.96:0.96:1.43:1.40:1.38:1.08:1.22:1.21:1.08:1.05:0.89:1.11:0.41:0.47:0.38:0.43:0.44:0.46:0.49:0.45:0.49:0.37	29100000
688	6621	sp|P47856-2|GFPT1_MOUSE	200	35	19	19	Phosphorylation (STY)	8200000	7330000	8770000	7050000	8510000	7250000	8310000	6860000	7230000	7310000	46800000	25700000	44200000	27500000	42700000	22700000	37500000	24300000	29700000	13500000	18900000	18900000	18500000	18800000	16700000	17000000	9530000	14100000	9000000	12100000	14500000	13300000	4250000	5370000	7740000	7300000	10500000	13600000	13800000	10800000	0.34:0.30:0.36:0.29:0.35:0.30:0.34:0.28:0.30:0.30:1.93:1.06:1.82:1.13:1.76:0.93:1.54:1.00:1.22:0.55:0.78:0.78:0.76:0.77:0.69:0.70:0.39:0.58:0.37:0.50:0.60:0.55:0.18:0.22:0.32:0.30:0.43:0.56:0.57:0.45	7760000
690	1744	sp|P10852|4F2_MOUSE	200	43	20	20		69500000	50200000	64200000	50200000	67900000	51600000	69800000	53800000	49100000	53800000	69000000	53300000	57800000	56500000	59700000	42000000	60400000	59300000	64300000	105000000	75700000	65200000	71700000	61300000	70700000	62400000	131000000	82700000	138000000	95700000	147000000	116000000	191000000	150000000	178000000	126000000	169000000	111000000	123000000	135000000	1.17:0.85:1.08:0.85:1.15:0.87:1.18:0.91:0.83:0.91:1.16:0.90:0.98:0.95:1.01:0.71:1.02:1.00:1.08:1.77:1.28:1.10:1.21:1.03:1.19:1.05:2.20:1.40:2.32:1.61:2.47:1.96:3.22:2.53:3.01:2.13:2.84:1.88:2.08:2.27	59900000
692	1235	sp|Q99LF4|RTCB_MOUSE	200	49	19	19	Deamidation (NQ)	36200000	25500000	33100000	29100000	43300000	32000000	40300000	33400000	19600000	26100000	72100000	57700000	52600000	61500000	58800000	50300000	44200000	54700000	28700000	38100000	58200000	57300000	60500000	44100000	55800000	58000000	44000000	57500000	47500000	45400000	28600000	24000000	14200000	19900000	27400000	20100000	29900000	27600000	28000000	31800000	0.66:0.47:0.61:0.53:0.79:0.58:0.74:0.61:0.36:0.48:1.32:1.05:0.96:1.12:1.08:0.92:0.81:1.00:0.53:0.70:1.06:1.05:1.11:0.81:1.02:1.06:0.80:1.05:0.87:0.83:0.52:0.44:0.26:0.36:0.50:0.37:0.55:0.50:0.51:0.58	30900000
693	1608	sp|Q8QZY1|EIF3L_MOUSE	200	33	17	17	Oxidation (M)	33200000	39300000	37400000	34500000	38900000	37400000	34500000	31700000	35100000	33900000	81000000	61200000	79600000	67300000	72600000	65200000	60700000	63100000	36500000	48100000	76600000	72500000	79300000	62400000	72100000	69700000	60100000	66600000	58800000	58100000	24800000	24100000	11100000	10600000	17900000	16700000	23300000	27500000	27700000	20700000	0.53:0.62:0.59:0.55:0.62:0.59:0.55:0.50:0.56:0.54:1.28:0.97:1.26:1.07:1.15:1.03:0.96:1.00:0.58:0.76:1.21:1.15:1.26:0.99:1.14:1.10:0.95:1.06:0.93:0.92:0.39:0.38:0.18:0.17:0.28:0.26:0.37:0.44:0.44:0.33	36200000
697	5415	sp|Q7TNP2|2AAB_MOUSE	200	34	18	13		6950000	3200000	3460000	9540000	86000000	4520000	3960000	2900000	3420000	2720000	8760000	6670000	4470000	9100000	3390000	5920000	2260000	6260000	1640000	9280000	32400000	20600000	19300000	25800000	28200000	26400000	38600000	32600000	42400000	31400000	7740000	8860000	5760000	4800000	10900000	5350000	9480000	6650000	8380000	7280000	1.11:0.51:0.55:1.52:13.73:0.72:0.63:0.46:0.55:0.44:1.40:1.07:0.71:1.45:0.54:0.95:0.36:1.00:0.26:1.48:5.17:3.30:3.08:4.12:4.50:4.21:6.17:5.21:6.76:5.01:1.24:1.41:0.92:0.77:1.75:0.85:1.51:1.06:1.34:1.16	5080000
698	8291	sp|Q8K0D5|EFGM_MOUSE	200	36	20	20		8760000	10400000	5020000	9360000	7940000	4920000	4790000	4380000	9560000	4580000	5580000	10800000	6590000	10500000	4190000	20800000	11000000	10300000	7620000	28500000	23500000	26200000	26700000	27800000	24500000	21100000	44800000	23600000	42600000	36100000	15000000	15600000	25900000	20400000	19800000	19900000	6310000	11800000	6090000	13500000	0.85:1.01:0.49:0.91:0.77:0.48:0.46:0.42:0.93:0.44:0.54:1.05:0.64:1.02:0.41:2.02:1.06:1.00:0.74:2.76:2.28:2.54:2.59:2.70:2.37:2.05:4.35:2.29:4.13:3.50:1.45:1.51:2.51:1.98:1.92:1.93:0.61:1.14:0.59:1.31	9590000
699	609	tr|G3X9Q3|G3X9Q3_MOUSE	200	26	21	21	Phosphorylation (STY)	25800000	18800000	21900000	17900000	18900000	22000000	17000000	14600000	20500000	18700000	18500000	10900000	27800000	14100000	18800000	15600000	17800000	19000000	20700000	13800000	3160000	2410000	6420000	7520000	11300000	9020000	7270000	13600000	12100000	12100000	17800000	15000000	19700000	15200000	19000000	15700000	20900000	15600000	17500000	15900000	1.36:0.99:1.15:0.94:1.00:1.16:0.89:0.77:1.08:0.98:0.97:0.57:1.46:0.74:0.99:0.82:0.94:1.00:1.09:0.73:0.17:0.13:0.34:0.40:0.59:0.47:0.38:0.71:0.63:0.64:0.94:0.79:1.04:0.80:1.00:0.83:1.10:0.82:0.92:0.83	22300000
700	1092	tr|Q3ULF7|Q3ULF7_MOUSE	200	42	17	13	Oxidation (M)	275000000	261000000	304000000	239000000	305000000	275000000	326000000	250000000	239000000	259000000	513000000	214000000	427000000	233000000	422000000	204000000	302000000	248000000	200000000	179000000	167000000	136000000	150000000	100000000	146000000	132000000	107000000	120000000	99300000	95800000	125000000	109000000	92600000	67200000	113000000	82700000	127000000	105000000	106000000	121000000	1.11:1.05:1.23:0.97:1.23:1.11:1.31:1.01:0.96:1.05:2.07:0.86:1.72:0.94:1.70:0.82:1.22:1.00:0.80:0.72:0.68:0.55:0.60:0.40:0.59:0.53:0.43:0.48:0.40:0.39:0.50:0.44:0.37:0.27:0.46:0.33:0.51:0.42:0.43:0.49	268000000
701	1630	tr|A2A9Q2|A2A9Q2_MOUSE	200	18	19	19	Deamidation (NQ)	16300000	16400000	12700000	14000000	13700000	13000000	13600000	12800000	13100000	12000000	16100000	17600000	16500000	16700000	13100000	13900000	11700000	13500000	13400000	7770000	18500000	20700000	15800000	19400000	14500000	15400000	9190000	14500000	9110000	11300000	7140000	7380000	3010000	2880000	2630000	4280000	5810000	6500000	6350000	5120000	1.21:1.21:0.94:1.03:1.01:0.96:1.01:0.94:0.97:0.89:1.19:1.30:1.22:1.23:0.97:1.03:0.87:1.00:0.99:0.57:1.37:1.53:1.17:1.44:1.07:1.14:0.68:1.07:0.67:0.83:0.53:0.55:0.22:0.21:0.19:0.32:0.43:0.48:0.47:0.38	16400000
702	5290	tr|Q3TDD8|Q3TDD8_MOUSE	200	39	21	21	Phosphorylation (STY)	21500000	12300000	20900000	14400000	24900000	21500000	24300000	20500000	8830000	15900000	44300000	30800000	30900000	32900000	40300000	27600000	24800000	37900000	24000000	20400000	73300000	61700000	78500000	45400000	72800000	78200000	45200000	74700000	51100000	47300000	17100000	8690000	1240000	0	3740000	2040000	11600000	12000000	10400000	16500000	0.57:0.32:0.55:0.38:0.66:0.57:0.64:0.54:0.23:0.42:1.17:0.81:0.82:0.87:1.06:0.73:0.65:1.00:0.63:0.54:1.93:1.63:2.07:1.20:1.92:2.06:1.19:1.97:1.35:1.25:0.45:0.23:0.03:0:0.10:0.05:0.31:0.32:0.27:0.44	16900000
704	2002	tr|Q3U9E2|Q3U9E2_MOUSE	200	30	20	19	Deamidation (NQ)	18600000	21800000	23400000	31500000	27800000	39100000	30400000	35100000	46300000	49800000	22400000	13700000	38400000	32400000	42200000	35400000	26300000	29600000	38200000	20300000	1530000	1480000	11700000	8100000	9270000	9170000	26500000	8750000	20900000	6070000	2560000	2800000	33000000	26800000	43500000	37100000	36500000	27500000	34700000	28500000	0.63:0.74:0.79:1.07:0.94:1.32:1.03:1.19:1.57:1.68:0.76:0.46:1.30:1.09:1.43:1.20:0.89:1.00:1.29:0.68:0.05:0.05:0.40:0.27:0.31:0.31:0.90:0.30:0.71:0.21:0.09:0.09:1.11:0.91:1.47:1.25:1.23:0.93:1.17:0.96	24200000
705	9975	sp|Q8R0G9|NU133_MOUSE	200	26	21	21		2830000	2790000	4150000	1320000	2660000	5160000	6170000	3470000	1450000	1210000	6990000	10100000	9820000	11200000	8550000	10900000	7240000	12800000	7460000	15600000	5940000	6980000	8520000	10700000	6100000	11800000	13300000	16800000	15800000	15900000	9790000	8190000	13200000	12800000	11800000	9940000	9420000	4690000	7490000	7440000	0.22:0.22:0.32:0.10:0.21:0.40:0.48:0.27:0.11:0.09:0.54:0.79:0.77:0.87:0.67:0.85:0.56:1.00:0.58:1.22:0.46:0.54:0.66:0.83:0.48:0.92:1.03:1.31:1.23:1.24:0.76:0.64:1.03:1.00:0.92:0.77:0.73:0.37:0.58:0.58	4210000
706	149519	tr|A2AFQ9|A2AFQ9_MOUSE	200	13	16	16	Deamidation (NQ)	326000	0	0	424000	0	588000	0	453000	0	557000	12800000	14500000	10300000	14800000	5830000	12400000	4400000	13400000	3730000	6230000	16400000	16800000	18000000	14400000	14300000	16000000	11400000	12200000	10300000	11800000	0	0	0	0	0	0	0	670000	0	0	0.02:0:0:0.03:0:0.04:0:0.03:0:0.04:0.96:1.08:0.77:1.10:0.44:0.93:0.33:1.00:0.28:0.47:1.22:1.25:1.34:1.08:1.07:1.19:0.85:0.91:0.77:0.88:0:0:0:0:0:0:0:0.05:0:0	326000
707	542	tr|Q6NZD2|Q6NZD2_MOUSE	200	36	18	17	Deamidation (NQ); Phosphorylation (STY)	59900000	52100000	54300000	51600000	56200000	49700000	54700000	49500000	41900000	44900000	37600000	24500000	33900000	23000000	29500000	20000000	24700000	22000000	21800000	13000000	15800000	15300000	14400000	13800000	13200000	13700000	8500000	13000000	8530000	8590000	14800000	18800000	5750000	24400000	8530000	9330000	14500000	15900000	15400000	14500000	2.72:2.37:2.47:2.34:2.55:2.26:2.48:2.25:1.91:2.04:1.71:1.11:1.54:1.05:1.34:0.91:1.12:1.00:0.99:0.59:0.72:0.70:0.65:0.63:0.60:0.62:0.39:0.59:0.39:0.39:0.67:0.85:0.26:1.11:0.39:0.42:0.66:0.72:0.70:0.66	56000000
708	1378	sp|P28271|ACOC_MOUSE	200	27	16	16		46400000	65100000	78700000	69000000	46700000	70200000	35300000	47300000	59600000	58100000	82700000	81600000	77100000	81500000	77100000	80000000	79400000	73600000	59000000	49100000	12600000	96400000	119000000	133000000	106000000	102000000	58900000	75100000	50000000	72800000	46300000	38200000	15100000	17700000	22200000	24800000	34000000	48000000	44600000	31100000	0.63:0.88:1.07:0.94:0.63:0.95:0.48:0.64:0.81:0.79:1.12:1.11:1.05:1.11:1.05:1.09:1.08:1.00:0.80:0.67:0.17:1.31:1.61:1.81:1.44:1.39:0.80:1.02:0.68:0.99:0.63:0.52:0.20:0.24:0.30:0.34:0.46:0.65:0.61:0.42	55800000
711	5888	sp|Q9QYR9|ACOT2_MOUSE	200	56	20	19	Oxidation (M); Deamidation (NQ)	7130000	9400000	8770000	8940000	6660000	9350000	10100000	10100000	8170000	10100000	28300000	5140000	27700000	5400000	27600000	5050000	28700000	5260000	32400000	9670000	5170000	4780000	6630000	6610000	6840000	7050000	14500000	9290000	15800000	12000000	123000000	136000000	216000000	209000000	183000000	214000000	166000000	128000000	135000000	165000000	1.36:1.79:1.67:1.70:1.27:1.78:1.92:1.91:1.55:1.92:5.38:0.98:5.27:1.03:5.24:0.96:5.46:1.00:6.15:1.84:0.98:0.91:1.26:1.26:1.30:1.34:2.75:1.77:3.01:2.28:23.39:25.86:41.09:39.69:34.77:40.65:31.51:24.25:25.65:31.31	8930000
712	1007	tr|A0A0R4J150|A0A0R4J150_MOUSE	200	34	22	20		24900000	40300000	35700000	36000000	29800000	34300000	30600000	36000000	39700000	36900000	32100000	21800000	44400000	23600000	22500000	31100000	25500000	29300000	48500000	48300000	1340000	1710000	1340000	1410000	1330000	1200000	3180000	2880000	3560000	2970000	6410000	7510000	10400000	8630000	7900000	8540000	6080000	6440000	5450000	5990000	0.85:1.38:1.22:1.23:1.02:1.17:1.04:1.23:1.35:1.26:1.10:0.74:1.51:0.80:0.77:1.06:0.87:1.00:1.66:1.65:0.05:0.06:0.05:0.05:0.05:0.04:0.11:0.10:0.12:0.10:0.22:0.26:0.36:0.29:0.27:0.29:0.21:0.22:0.19:0.20	32600000
714	2349	tr|B2RXR1|B2RXR1_MOUSE	200	17	19	18		6390000	13900000	14000000	15800000	7890000	14300000	6940000	8060000	9560000	15000000	14500000	12400000	14000000	13600000	13000000	12400000	12900000	11600000	9870000	8680000	5760000	4080000	3550000	5160000	4550000	6610000	5700000	907000	3760000	4730000	1830000	2500000	12500000	1180000	2950000	5420000	3310000	1610000	2050000	818000	0.55:1.20:1.21:1.37:0.68:1.24:0.60:0.70:0.83:1.30:1.25:1.07:1.22:1.18:1.12:1.07:1.11:1.00:0.85:0.75:0.50:0.35:0.31:0.45:0.39:0.57:0.49:0.08:0.33:0.41:0.16:0.22:1.08:0.10:0.26:0.47:0.29:0.14:0.18:0.07	14200000
716	7122	tr|E9QN31|E9QN31_MOUSE	200	33	16	16	Deamidation (NQ)	6790000	3220000	5880000	4440000	6230000	6180000	6540000	5920000	5320000	5120000	26900000	29900000	23400000	33100000	26100000	30200000	34200000	42200000	27700000	73600000	27400000	34200000	27100000	32700000	31400000	36700000	50400000	47600000	52700000	53500000	13400000	9120000	14800000	10100000	14700000	11500000	14700000	8630000	9820000	8140000	0.16:0.08:0.14:0.11:0.15:0.15:0.15:0.14:0.13:0.12:0.64:0.71:0.55:0.78:0.62:0.72:0.81:1.00:0.66:1.74:0.65:0.81:0.64:0.78:0.74:0.87:1.19:1.13:1.25:1.27:0.32:0.22:0.35:0.24:0.35:0.27:0.35:0.20:0.23:0.19	5780000
717	288623	sp|Q04857|CO6A1_MOUSE	200	27	20	19	Deamidation (NQ); Phosphorylation (STY)	10900000	8490000	9640000	8710000	12300000	9380000	11400000	10100000	6320000	11200000	24600000	19400000	19300000	20400000	21800000	16200000	30500000	21300000	21200000	29400000	35400000	34200000	34800000	36500000	35200000	31800000	56400000	35400000	54900000	42700000	95200000	71100000	112000000	102000000	91000000	74500000	76100000	58300000	63500000	73600000	0.51:0.40:0.45:0.41:0.58:0.44:0.54:0.47:0.30:0.53:1.16:0.91:0.91:0.96:1.02:0.76:1.43:1.00:1.00:1.38:1.66:1.61:1.64:1.72:1.66:1.49:2.65:1.67:2.58:2.01:4.48:3.35:5.28:4.80:4.28:3.50:3.58:2.74:2.98:3.46	10200000
718	3487	tr|Q8R3X4|Q8R3X4_MOUSE	200	42	19	19		13900000	11600000	12200000	11600000	13500000	12800000	13600000	12200000	11700000	14800000	27100000	21400000	29900000	24400000	23600000	19100000	20100000	31100000	27700000	53600000	26400000	29100000	30700000	27400000	32000000	29900000	57000000	44400000	58500000	49000000	25100000	21900000	36300000	38000000	31100000	31900000	26600000	24000000	24100000	28700000	0.45:0.37:0.39:0.37:0.43:0.41:0.44:0.39:0.38:0.47:0.87:0.69:0.96:0.78:0.76:0.61:0.64:1.00:0.89:1.72:0.85:0.94:0.99:0.88:1.03:0.96:1.83:1.43:1.88:1.58:0.81:0.71:1.17:1.22:1.00:1.02:0.85:0.77:0.77:0.92	12800000
720	1277	sp|Q9D0F9|PGM1_MOUSE	200	40	19	19	Deamidation (NQ); Oxidation (M)	54100000	50400000	47200000	43500000	55800000	45600000	46700000	39600000	50200000	42300000	45100000	30900000	49100000	34100000	41900000	29300000	30600000	30700000	38200000	18300000	24000000	26100000	21100000	22200000	19000000	22400000	12500000	20200000	10800000	16900000	19800000	26200000	4320000	7540000	11900000	11500000	17400000	21600000	21800000	16300000	1.76:1.64:1.54:1.41:1.82:1.48:1.52:1.29:1.63:1.38:1.47:1.01:1.60:1.11:1.36:0.95:1.00:1.00:1.24:0.60:0.78:0.85:0.69:0.72:0.62:0.73:0.41:0.66:0.35:0.55:0.64:0.85:0.14:0.25:0.39:0.37:0.57:0.70:0.71:0.53	52200000
721	1436	sp|Q9WVA4|TAGL2_MOUSE	200	67	13	13	Oxidation (M); Deamidation (NQ)	140000000	99200000	116000000	83100000	136000000	75400000	147000000	72100000	34400000	72500000	96100000	52200000	62500000	47000000	103000000	52400000	78200000	33600000	19900000	20600000	99100000	101000000	91300000	94900000	86100000	78200000	30100000	65600000	28900000	32700000	64900000	49700000	15100000	20200000	30800000	26300000	44000000	71200000	60100000	54300000	4.18:2.95:3.46:2.47:4.04:2.24:4.37:2.15:1.03:2.16:2.86:1.55:1.86:1.40:3.08:1.56:2.33:1.00:0.59:0.61:2.95:3.01:2.72:2.82:2.56:2.33:0.90:1.95:0.86:0.97:1.93:1.48:0.45:0.60:0.92:0.78:1.31:2.12:1.79:1.62	120000000
722	2536	sp|Q9D1D4|TMEDA_MOUSE	200	62	17	17	Oxidation (M); Deamidation (NQ)	118000000	125000000	126000000	116000000	146000000	133000000	110000000	130000000	132000000	135000000	117000000	59700000	110000000	82300000	136000000	62900000	137000000	88500000	172000000	157000000	93500000	97600000	79800000	85300000	89900000	109000000	171000000	134000000	178000000	140000000	293000000	286000000	389000000	419000000	382000000	402000000	378000000	296000000	321000000	363000000	1.33:1.42:1.42:1.31:1.65:1.51:1.24:1.47:1.50:1.52:1.32:0.67:1.25:0.93:1.54:0.71:1.55:1.00:1.94:1.77:1.06:1.10:0.90:0.96:1.02:1.23:1.93:1.52:2.01:1.58:3.31:3.23:4.40:4.74:4.32:4.54:4.27:3.34:3.63:4.10	121000000
723	29906	tr|A0A2I2MC48|A0A2I2MC48_VACCW	200	47	16	15	Oxidation (M); Deamidation (NQ)	7470000	13200000	2350000	2090000	5740000	52100000	60100000	111000000	106000000	168000000	9490000	11800000	11700000	12100000	50000000	180000000	171000000	566000000	332000000	1230000000	12200000	13800000	34300000	17300000	314000000	259000000	783000000	624000000	939000000	755000000	23500000	31200000	29500000	30000000	83700000	101000000	260000000	254000000	423000000	382000000	0.02:0.02:0.02:0.02:0.02:0.09:0.11:0.20:0.19:0.30:0.02:0.02:0.02:0.02:0.09:0.32:0.30:1.00:0.59:2.18:0.02:0.02:0.06:0.03:0.56:0.46:1.38:1.10:1.66:1.33:0.04:0.06:0.05:0.05:0.15:0.18:0.46:0.45:0.75:0.67	13500000
[truncated: 3,265 more rows]
[truncated: 22 more columns]

## Sheet: Epitope abundance in vivo
Protein	Epitope	Replicate	copies	restriction
A23	A23 (360-368)	i	2.45262	H-2Db
A23	A23 (360-368)	ii	1.43873	H-2Db
A23	A23 (360-368)	iii	2.58746	H-2Db
A3	A3 (191-199)	i	0.103398	H-2Db
A3	A3 (191-199)	ii	0.040224	H-2Db
A3	A3 (191-199)	iii	0.078869	H-2Db
A3	A3 (434-442)	i	0.076213	H-2Db
A3	A3 (434-442)	ii	0.026797	H-2Db
A3	A3 (434-442)	iii	0.034294	H-2Db
A42	A42 (88-96)	i	0.404881	H-2Db
A42	A42 (88-96)	ii	0.131503	H-2Db
A42	A42 (88-96)	iii	0.286769	H-2Db
A47	A47 (138-146)	i	2.35286	H-2Kb
A47	A47 (138-146)	ii	1.22074	H-2Kb
[truncated: 53 more rows]

## Sheet: T cell responses after i.v.
Name	Sequence	Tested in N mice	Immunogenic in N mice	Response if Immunogenic #1	RiI #2	RiI #3	RiI #4	RiI #4	RiI #5	RiI #6	RiI Mouse#1B	RiI Mouse#2B	RiI Mouse#3B	Average if Imm	SEM of +ve	Average of All	IV Category	% of total
[truncated: 47 more rows]

[truncated: 1 more sheets: T cell timecourse Fig S10B]
